# Supplementary material for: African evolutionary history inferred from whole genome sequence data of 44 indigenous African populations
Source: Genome Biol. 2019 Apr 26;20:82. doi: 10.1186/s13059-019-1679-2 (PMC6485071; doi:10.1186/s13059-019-1679-2)
Supplement: Supplementary file 1 — Table S1. Sample information in this study. (XLSX 12 kb) [file 13059_2019_1679_MOESM1_ESM.xlsx]

## Sheet: Sheet1
CTeam_ID	Population_ID	Country	Region	Language	SGDP main paper
B_Dinka-3	Dinka	Sudan	Africa	Nilo-Saharan	yes
B_Ju_hoan_North-4	Ju_hoan_North	Namibia	Africa	Khoesan	yes
B_Mandenka-3	Mandenka	Senegal	Africa	Niger-Kordofanian	yes
B_Mbuti-4	Mbuti	Congo	Africa	Nilo-Saharan	yes
B_Yoruba-3	Yoruba	Nigeria	Africa	Niger-Kordofanian	yes
S_BantuHerero-1	BantuHerero	BotswanaOrNamibia	Africa	Niger-Kordofanian	yes
S_BantuHerero-2	BantuHerero	BotswanaOrNamibia	Africa	Niger-Kordofanian	yes
S_BantuKenya-1	BantuKenya	Kenya	Africa	Niger-Kordofanian	yes
S_BantuKenya-2	BantuKenya	Kenya	Africa	Niger-Kordofanian	yes
S_BantuTswana-1	BantuTswana	BotswanaOrNamibia	Africa	Niger-Kordofanian	yes
S_BantuTswana-2	BantuTswana	BotswanaOrNamibia	Africa	Niger-Kordofanian	yes
S_Biaka-1	Biaka	Central African Republic	Africa	Niger-Kordofanian	yes
S_Biaka-2	Biaka	Central African Republic	Africa	Niger-Kordofanian	yes
S_Dinka-1	Dinka	Sudan	Africa	Nilo-Saharan	yes
S_Dinka-2	Dinka	Sudan	Africa	Nilo-Saharan	yes
S_Esan-1	Esan	Nigeria	Africa	Niger-Kordofanian	yes
S_Esan-2	Esan	Nigeria	Africa	Niger-Kordofanian	yes
S_Gambian-1	Gambian	Gambia	Africa	Niger-Kordofanian	yes
S_Gambian-2	Gambian	Gambia	Africa	Niger-Kordofanian	yes
S_Igbo-1	Igbo	Nigeria	Africa	Niger-Kordofanian	yes
S_Igbo-2	Igbo	Nigeria	Africa	Niger-Kordofanian	yes
S_Ju_hoan_North-1	Ju_hoan_North	Namibia	Africa	Khoesan	yes
S_Ju_hoan_North-2	Ju_hoan_North	Namibia	Africa	Khoesan	yes
S_Ju_hoan_North-3	Ju_hoan_North	Namibia	Africa	Khoesan	yes
S_Khomani_San-1	Khomani_San	SouthAfrica	Africa	Khoesan	yes
S_Khomani_San-2	Khomani_San	SouthAfrica	Africa	Khoesan	yes
S_Kongo-2	Kongo	Congo	Africa	Niger-Kordofanian	yes
S_Lemande-1	Lemande	Cameroon	Africa	Niger-Kordofanian	yes
S_Lemande-2	Lemande	Cameroon	Africa	Niger-Kordofanian	yes
S_Luhya-1	Luhya	Kenya	Africa	Niger-Kordofanian	yes
S_Luhya-2	Luhya	Kenya	Africa	Niger-Kordofanian	yes
S_Luo-1	Luo	Kenya	Africa	Nilo-Saharan	yes
S_Luo-2	Luo	Kenya	Africa	Nilo-Saharan	yes
S_Mandenka-1	Mandenka	Senegal	Africa	Niger-Kordofanian	yes
S_Mandenka-2	Mandenka	Senegal	Africa	Niger-Kordofanian	yes
S_Masai-1	Masai	Kenya	Africa	Nilo-Saharan	yes
S_Masai-2	Masai	Kenya	Africa	Nilo-Saharan	yes
S_Mbuti-1	Mbuti	Congo	Africa	Nilo-Saharan	yes
S_Mbuti-2	Mbuti	Congo	Africa	Nilo-Saharan	yes
S_Mbuti-3	Mbuti	Congo	Africa	Nilo-Saharan	yes
S_Mende-1	Mende	SierraLeone	Africa	Niger-Kordofanian	yes
S_Mende-2	Mende	SierraLeone	Africa	Niger-Kordofanian	yes
S_Mozabite-1	Mozabite	Algeria	Africa	Afroasiatic	yes
S_Mozabite-2	Mozabite	Algeria	Africa	Afroasiatic	yes
S_Saharawi-1	Saharawi	Western Sahara (Morocco)	Africa	Afroasiatic	yes
S_Saharawi-2	Saharawi	Western Sahara (Morocco)	Africa	Afroasiatic	yes
S_Somali-1	Somali	Kenya	Africa	Afroasiatic	yes
S_Yoruba-1	Yoruba	Nigeria	Africa	Niger-Kordofanian	yes
S_Yoruba-2	Yoruba	Nigeria	Africa	Niger-Kordofanian	yes
T_Aari-1	Aari	Ethiopia	Africa	Afroasiatic	No
T_Aari-2	Aari	Ethiopia	Africa	Afroasiatic	No
T_Agaw-1	Agaw	Ethiopia	Africa	Afroasiatic	No
T_Agaw-2	Agaw	Ethiopia	Africa	Afroasiatic	No
T_Amhara-1	Amhara	Ethiopia	Africa	Afroasiatic	No
T_Amhara-2	Amhara	Ethiopia	Africa	Afroasiatic	No
T_Baka-1	Baka	Cameroon	Africa	Niger-Kordofanian	No
T_Baka-2	Baka	Cameroon	Africa	Niger-Kordofanian	No
T_Bakola-1	Bakola	Cameroon	Africa	Niger-Kordofanian	No
T_Bakola-2	Bakola	Cameroon	Africa	Niger-Kordofanian	No
T_Bedzan-1	Bedzan	Cameroon	Africa	Niger-Kordofanian	No
T_Bedzan-2	Bedzan	Cameroon	Africa	Niger-Kordofanian	No
T_Bulala-1	Bulala	Chad	Africa	Nilo-Saharan	No
T_Bulala-2	Bulala	Chad	Africa	Nilo-Saharan	No
T_Elmolo-1	Elmolo	Kenya	Africa	Afroasiatic	No
T_Elmolo-2	Elmolo	Kenya	Africa	Afroasiatic	No
T_Fulani-1	Fulani	Cameroon	Africa	Niger-Kordofanian	No
T_Fulani-2	Fulani	Cameroon	Africa	Niger-Kordofanian	No
T_Hadza-1	Hadza	Tanzania	Africa	Khoesan	No
T_Iraqw-1	Iraqw	Tanzania	Africa	Afroasiatic	No
T_Iraqw-2	Iraqw	Tanzania	Africa	Afroasiatic	No
T_Kaba-1	Kaba	CentralAfricanRepublic	Africa	Nilo-Saharan	No
T_Kaba-2	Kaba	CentralAfricanRepublic	Africa	Nilo-Saharan	No
T_Kikuyu-1	Kikuyu	Kenya	Africa	Niger-Kordofanian	No
T_Kikuyu-2	Kikuyu	Kenya	Africa	Niger-Kordofanian	No
T_Laka-1	Laka	Chad	Africa	Nilo-Saharan	No
T_Laka-2	Laka	Chad	Africa	Nilo-Saharan	No
T_Mada-1	Mada	Cameroon	Africa	Afroasiatic	No
T_Mada-2	Mada	Cameroon	Africa	Afroasiatic	No
T_Mursi-1	Mursi	Ethiopia	Africa	Nilo-Saharan	No
T_Mursi-2	Mursi	Ethiopia	Africa	Nilo-Saharan	No
T_Ngumba-1	Ngumba	Cameroon	Africa	Niger-Kordofanian	No
T_Ngumba-2	Ngumba	Cameroon	Africa	Niger-Kordofanian	No
T_Ogiek-1	Ogiek	Kenya	Africa	Nilo-Saharan	No
T_Ogiek-2	Ogiek	Kenya	Africa	Nilo-Saharan	No
T_Rendille-1	Rendille	Kenya	Africa	Afroasiatic	No
T_Rendille-2	Rendille	Kenya	Africa	Afroasiatic	No
T_Sandawe-1	Sandawe	Tanzania	Africa	Khoesan	No
T_Sandawe-2	Sandawe	Tanzania	Africa	Khoesan	No
T_Sengwer-1	Sengwer	Kenya	Africa	Nilo-Saharan	No
T_Sengwer-2	Sengwer	Kenya	Africa	Nilo-Saharan	No
T_Tikar_South-1	Tikar_South	Cameroon	Africa	Niger-Kordofanian	No
T_Tikar_South-2	Tikar_South	Cameroon	Africa	Niger-Kordofanian	No
