# Supplementary material for: African evolutionary history inferred from whole genome sequence data of 44 indigenous African populations
Source: Genome Biol. 2019 Apr 26;20:82. doi: 10.1186/s13059-019-1679-2 (PMC6485071; doi:10.1186/s13059-019-1679-2)
Supplement: Supplementary file 3 — Table S2. Enrichment test results of positively selected loci in different populations using GREAT. (XLSX 58 kb) [file 13059_2019_1679_MOESM3_ESM.xlsx]

## Sheet: CRHG
Ontology	ID	Desc	BinomP	BinomFdrQ	RegionFoldEnrich	GeneFoldEnrich	HyperP	HyperFdrQ	Regions	Genes
GO Biological Process	GO:0002067	glandular epithelial cell differentiation	1.09783e-07	6.03229e-05	2.23386	2.71482	2.7544e-05	0.000978092	chr10:122833177-122848522,chr10:123149688-123149689,chr10:123181820-123186634,chr10:123210811-123212302,chr10:123262367-123262368,chr10:123356174-123356175,chr10:123422572-123427642,chr10:123480395-123484737,chr10:123507041-123507042,chr10:123529643-123529645,chr11:31968623-31969439,chr11:31985511-32005699,chr14:37717846-37717847,chr14:38658767-38658768,chr14:54140012-54143026,chr14:54154361-5415…	BMP2,BMP4,BMP5,BMP6,CDK6,FGFR2,FOXA1,GATA6,NEUROD1,NKX2-2,NKX6-1,PAX6,RFX3,RFX6,TP63,WNT4
GO Biological Process	GO:0034110	regulation of homotypic cell-cell adhesion	1.8721e-06	0.0004767	2.48284	2.96434	0.000173598	0.00487193	chr10:6786523-6786687,chr10:7116004-7128265,chr11:122548179-122552216,chr11:35180687-35180688,chr13:43200022-43213686,chr13:43302212-43303891,chr13:43304740-43309298,chr13:43421682-43435538,chr17:34118860-34226272,chr17:64301080-64325539,chr17:64714366-64714367,chr17:6876702-6876703,chr2:225134321-225134322,chr8:121869920-121874249,chr8:121916581-121921290,chr8:121988257-121988258,chr8:121993790-…	ALOX12,CCL5,CD44,HAS2,PRKCA,PRKCQ,SERPINE2,SYK,TNFSF11,UBASH3B,ZNF703
GO Biological Process	GO:0035883	enteroendocrine cell differentiation	2.94428e-06	0.000640381	2.39599	3.14962	7.63815e-05	0.00243117	chr11:31968623-31969439,chr11:31985511-32005699,chr14:54140012-54143026,chr14:54154361-54155238,chr14:54261924-54271870,chr18:19718262-19718263,chr20:21525799-21539564,chr20:21619272-21628586,chr2:182568547-182607223,chr2:182626040-182684793,chr4:84530467-84536272,chr4:84602123-84604227,chr4:85301946-85305642,chr6:117459603-117522685,chr6:55733002-55733003,chr6:56104709-56104710,chr6:7656561-7662…	BMP4,BMP5,BMP6,CDK6,GATA6,NEUROD1,NKX2-2,NKX6-1,PAX6,RFX3,RFX6
GO Biological Process	GO:0002068	glandular epithelial cell development	5.89818e-06	0.00102628	2.46271	2.81924	0.0022642	0.0381877	chr11:31968623-31969439,chr11:31985511-32005699,chr14:54140012-54143026,chr14:54154361-54155238,chr14:54261924-54271870,chr20:21525799-21539564,chr20:21619272-21628586,chr4:84530467-84536272,chr4:84602123-84604227,chr4:85301946-85305642,chr6:55733002-55733003,chr6:56104709-56104710,chr6:7656561-7662258,chr7:92599757-92639145,chr9:2916317-2916318,chr9:2916932-2916933,chr9:2949544-2949545,chr9:2949…	BMP4,BMP5,BMP6,CDK6,NKX2-2,NKX6-1,PAX6,RFX3
GO Biological Process	GO:0019730	antimicrobial humoral response	1.57903e-05	0.00216908	7.522	4.58126	0.00226748	0.0380586	chr10:124237337-124237498,chr10:124506647-124511065,chr11:102354711-102364985,chr11:102479417-102479538,chr11:102481077-102489420,chr19:45215004-45216925,chr19:45274332-45274333,chr3:46483716-46483717	BCL3,DMBT1,LTF,MMP7
GO Biological Process	GO:0003309	type B pancreatic cell differentiation	1.97226e-05	0.00254202	2.31334	2.94509	0.000755353	0.0160282	chr14:54140012-54143026,chr14:54154361-54155238,chr14:54261924-54271870,chr18:19718262-19718263,chr20:21525799-21539564,chr20:21619272-21628586,chr4:84530467-84536272,chr4:84602123-84604227,chr4:85301946-85305642,chr6:117459603-117522685,chr6:55733002-55733003,chr6:56104709-56104710,chr6:7656561-7662258,chr7:92599757-92639145,chr9:2916317-2916318,chr9:2916932-2916933,chr9:2949544-2949545,chr9:294…	BMP4,BMP5,BMP6,CDK6,GATA6,NKX2-2,NKX6-1,RFX3,RFX6
GO Biological Process	GO:0010092	specification of organ identity	6.32894e-05	0.00559951	2.11497	3.27233	0.000101071	0.00311264	chr10:102338309-102338310,chr10:102406470-102408522,chr10:102409176-102409177,chr10:102416007-102423699,chr10:122833177-122848522,chr10:123149688-123149689,chr10:123181820-123186634,chr10:123210811-123212302,chr10:123262367-123262368,chr10:123356174-123356175,chr10:123422572-123427642,chr10:123480395-123484737,chr10:123507041-123507042,chr10:123529643-123529645,chr14:54140012-54143026,chr14:54154…	BMP4,FGF10,FGFR2,ISL1,MEF2A,MEF2C,PAX2,PAX3,PAX8,SMARCD3
GO Biological Process	GO:0060592	mammary gland formation	6.96457e-05	0.00595984	2.16048	3.5632	0.000554832	0.0125923	chr10:122833177-122848522,chr10:123149688-123149689,chr10:123181820-123186634,chr10:123210811-123212302,chr10:123262367-123262368,chr10:123356174-123356175,chr10:123422572-123427642,chr10:123480395-123484737,chr10:123507041-123507042,chr10:123529643-123529645,chr10:82885540-82885541,chr10:82981892-83012285,chr10:83195892-83195893,chr10:83740220-83757469,chr12:114893824-114893825,chr12:114944422-1…	BMP4,FGF10,FGFR2,NRG3,PAX3,TBX2,TBX3
GO Biological Process	GO:0032808	lacrimal gland development	0.000214583	0.0134147	2.88745	4.58126	0.00226748	0.0380586	chr10:122833177-122848522,chr10:123149688-123149689,chr10:123181820-123186634,chr10:123210811-123212302,chr10:123262367-123262368,chr10:123356174-123356175,chr10:123422572-123427642,chr10:123480395-123484737,chr10:123507041-123507042,chr10:123529643-123529645,chr11:31968623-31969439,chr11:31985511-32005699,chr5:43730907-43862694,chr5:43886239-43886240,chr5:43927519-43951170,chr6:2107763-2111091	FGF10,FGFR2,FOXC1,PAX6
GO Biological Process	GO:0032463	negative regulation of protein homooligomerization	0.000311853	0.0163606	3.202	3.81772	0.0024281	0.0399832	chr12:7373299-7375585,chr12:7376653-7443585,chr1:10566147-10566148,chr2:59790348-59790349,chr2:60067164-60068578,chr2:60589605-60592356,chr2:60799120-60800641,chr2:60803925-60803926,chr2:60910506-60910507,chr2:60921560-60942110,chr3:3233270-3233271,chr3:3750160-3796045,chr8:27354470-27381194	BCL11A,CLU,CRBN,PEX14,PEX5
GO Biological Process	GO:0060644	mammary gland epithelial cell differentiation	0.00036844	0.0182299	2.1024	2.86329	0.000522491	0.0120681	chr10:130642291-130642292,chr10:131727089-131731004,chr11:34560033-34560034,chr11:34599992-34599993,chr11:34605434-34607890,chr14:61977962-61977963,chr15:60169023-60169024,chr15:60475200-60475201,chr15:60536376-60536377,chr16:86092078-86092079,chr16:86153075-86153076,chr20:48921115-48921335,chr2:212974568-212974569,chr2:7975316-7988021,chr8:36792690-36827718,chr8:37023599-37033297,chr8:37148385-3…	CEBPB,ELF5,ERBB4,FOXB1,FOXF1,HIF1A,ID2,MGMT,PTCH1,ZNF703
GO Biological Process	GO:0060572	morphogenesis of an epithelial bud	0.000549319	0.0239954	2.23909	3.5632	0.000554832	0.0125923	chr10:122833177-122848522,chr10:123149688-123149689,chr10:123181820-123186634,chr10:123210811-123212302,chr10:123262367-123262368,chr10:123356174-123356175,chr10:123422572-123427642,chr10:123480395-123484737,chr10:123507041-123507042,chr10:123529643-123529645,chr10:94506627-94506628,chr17:54154039-54162904,chr17:54356070-54374142,chr2:121237836-121247365,chr2:121649278-121649989,chr2:121777313-12…	FGF10,FGFR2,GLI2,HHEX,NOG,RDH10,TP63
GO Biological Process	GO:0061099	negative regulation of protein tyrosine kinase activity	0.0008904	0.0333182	2.85397	2.74876	0.00152287	0.0280402	chr14:35139401-35139402,chr16:29826537-29860863,chr17:36612947-36612948,chr17:36789974-36790941,chr19:45274332-45274333,chr1:8165246-8171447,chr1:8207788-8212590,chr1:8234546-8238853,chr1:8338354-8347601,chr20:62351177-62372456,chr3:50315554-50406354,chr5:180667387-180684827,chr6:82747948-82747949	CBLC,ERRFI1,GNB2L1,HYAL2,IBTK,MVP,SNX6,SRCIN1,ZGPAT
GO Biological Process	GO:0060501	positive regulation of epithelial cell proliferation involved in lung morphogenesis	0.00104054	0.0365765	2.68072	4.58126	0.00226748	0.0380586	chr10:122833177-122848522,chr10:123149688-123149689,chr10:123181820-123186634,chr10:123210811-123212302,chr10:123262367-123262368,chr10:123356174-123356175,chr10:123422572-123427642,chr10:123480395-123484737,chr10:123507041-123507042,chr10:123529643-123529645,chr15:50108809-50108810,chr7:114476010-114501142,chr7:116839744-116871759,chr7:116971882-116971883	FGF7,FGFR2,FOXP2,WNT2
GO Biological Process	GO:0071864	positive regulation of cell proliferation in bone marrow	0.00122989	0.040892	2.53171	4.58126	0.00226748	0.0380586	chr10:122833177-122848522,chr10:123149688-123149689,chr10:123181820-123186634,chr10:123210811-123212302,chr10:123262367-123262368,chr10:123356174-123356175,chr10:123422572-123427642,chr10:123480395-123484737,chr10:123507041-123507042,chr10:123529643-123529645,chr15:99653510-99653800,chr15:99663133-99663134,chr15:99684930-99686634,chr4:109062509-109062510,chr5:88163770-88170331	FGFR2,LEF1,MEF2A,MEF2C
Mouse Phenotype	MP:0008326	abnormal thyrotroph morphology	1.06277e-07	2.62969e-05	2.77401	2.81924	0.0022642	0.0273291	chr1:22433775-22440251,chr1:22451844-22456895,chr2:113995295-114007333,chr2:49014753-49014754,chr2:49337691-49387274,chr2:49604601-49638128,chr2:49639215-49639216,chr2:49640780-49640781,chr2:49665202-49665203,chr2:50061538-50061539,chr2:50062870-50076585,chr2:50257179-50267142,chr2:50270924-50271025,chr3:24147982-24147983,chr3:24362251-24365661,chr3:24738867-24746852,chr3:24747418-24747563,chr3:2…	CGA,CTNNB1,FSHR,PAX8,PITX1,POU1F1,THRB,WNT4
Mouse Phenotype	MP:0003760	short palate	1.91838e-07	4.10534e-05	3.45288	4.58126	0.000494553	0.00838516	chr10:122833177-122848522,chr10:123149688-123149689,chr10:123181820-123186634,chr10:123210811-123212302,chr10:123262367-123262368,chr10:123356174-123356175,chr10:123422572-123427642,chr10:123480395-123484737,chr10:123507041-123507042,chr10:123529643-123529645,chr20:10460857-10479785,chr20:10489902-10552650,chr20:10604840-10604841,chr20:10619013-10619014,chr20:10977877-10991138,chr21:38118939-3811…	FGF10,FGFR2,JAG1,PAX3,SIM2
Mouse Phenotype	MP:0011011	impaired lung lobe morphogenesis	8.81472e-07	0.000109055	3.91842	4.58126	0.000494553	0.00838516	chr10:122833177-122848522,chr10:123149688-123149689,chr10:123181820-123186634,chr10:123210811-123212302,chr10:123262367-123262368,chr10:123356174-123356175,chr10:123422572-123427642,chr10:123480395-123484737,chr10:123507041-123507042,chr10:123529643-123529645,chr10:15468187-15475587,chr10:15482616-15485591,chr10:15841052-15847794,chr10:15863536-15863537,chr17:48136823-48136824,chr2:173084369-1730…	FGFR2,ITGA3,ITGA6,ITGA8,SHH
Mouse Phenotype	MP:0001404	no spontaneous movement	1.43869e-06	0.000158216	2.29018	2.20579	0.00220637	0.0268769	chr11:75052011-75052012,chr13:35440881-35462987,chr14:28523532-28528252,chr14:28848153-28878936,chr14:29003064-29020005,chr14:29800329-29808485,chr14:29854742-29854743,chr14:29875626-29890119,chr14:30024166-30024167,chr14:30048182-30051397,chr19:31028665-31028666,chr19:31057221-31071005,chr19:31386351-31386449,chr19:31403176-31419652,chr19:31427489-31503180,chr19:31506928-31506929,chr19:31566212-…	ARRB1,ATP1A2,DLL1,FOXG1,GNAS,NBEA,NRG1,OLIG2,PAX3,RBPJ,SLC32A1,SNAP25,TSHZ3
Mouse Phenotype	MP:0001001	abnormal chemoreceptor morphology	2.54466e-06	0.000223874	2.07173	2.22518	0.000421987	0.00739224	chr10:119589228-119589229,chr10:32077619-32077620,chr11:4745557-4745558,chr12:103306301-103335493,chr12:103341907-103342133,chr12:7373299-7375585,chr12:7376653-7443585,chr14:34144829-34144830,chr14:34314641-34314642,chr14:34599580-34599581,chr14:34914483-34917546,chr14:34917829-34917830,chr14:57406482-57406572,chr14:57412757-57433458,chr14:57456362-57459149,chr16:49304191-49343792,chr16:49391967-…	ACSM4,ASCL1,B3GNT2,CCKAR,CHL1,EGLN3,EMX2,FEZF1,FEZF2,GDNF,HCN1,HIST1H2BJ,OR51E2,OTX2,PHOX2B,ZEB1,ZNF423
Mouse Phenotype	MP:0004320	split sternum	7.83641e-06	0.000517072	2.0909	2.46683	0.000353535	0.00639107	chr10:122833177-122848522,chr10:123149688-123149689,chr10:123181820-123186634,chr10:123210811-123212302,chr10:123262367-123262368,chr10:123356174-123356175,chr10:123422572-123427642,chr10:123480395-123484737,chr10:123507041-123507042,chr10:123529643-123529645,chr12:80883405-80893294,chr12:85654226-85654227,chr12:85913806-86003863,chr12:86013556-86016321,chr12:86103439-86137123,chr12:86145428-8620…	ALX1,CDC42,CDKN1A,CTNNB1,DMRT2,FGFR2,GLI2,HOXB2,IGF2R,INPP5E,LRP5L,MYF6,TRPS1,TWIST2
Mouse Phenotype	MP:0008961	abnormal basal metabolism	8.23532e-06	0.000534486	2.03057	2.02114	0.00304222	0.0341194	chr10:102338309-102338310,chr10:102406470-102408522,chr10:102409176-102409177,chr10:102416007-102423699,chr10:123422572-123427642,chr10:123480395-123484737,chr10:123507041-123507042,chr10:123529643-123529645,chr13:75131871-75131872,chr13:75139583-75139634,chr13:75474383-75474384,chr13:75486989-75521614,chr13:75569064-75575640,chr13:75861894-75866661,chr13:75884651-75891996,chr16:20370980-20370981…	ATE1,DLL1,FOXA2,FTO,GFRA2,GNAS,HIF1AN,HTR6,IGFBP3,OMA1,PTPN1,SSFA2,TBC1D4,UMOD,UQCRFS1
Mouse Phenotype	MP:0011932	abnormal endocrine pancreas development	1.49533e-05	0.000778951	2.19117	2.79966	0.000358254	0.00644694	chr11:31968623-31969439,chr11:31985511-32005699,chr14:82464576-82496822,chr14:82503611-82523953,chr15:69793484-69820162,chr15:69846295-69858586,chr15:70510908-70511639,chr15:70514432-70514433,chr15:70523017-70523018,chr18:19718262-19718263,chr20:16900097-16900098,chr20:17035944-17037876,chr20:17081762-17081763,chr20:17122592-17128745,chr20:17463916-17470758,chr20:18483104-18553437,chr20:18554985-…	FOXA2,MAFB,MIB1,NKX2-2,NKX6-1,PAX6,PCSK2,RBPJ,SEC23B,SEL1L,TLE3
Mouse Phenotype	MP:0006092	abnormal olfactory sensory neuron morphology	1.52267e-05	0.000788004	2.09319	2.06896	0.00319304	0.0350173	chr10:119589228-119589229,chr10:32077619-32077620,chr11:4745557-4745558,chr12:103306301-103335493,chr12:103341907-103342133,chr12:7373299-7375585,chr12:7376653-7443585,chr14:57406482-57406572,chr14:57412757-57433458,chr14:57456362-57459149,chr16:49304191-49343792,chr16:49391967-49391968,chr16:49405720-49405721,chr16:49762511-49767921,chr2:62121685-62147732,chr2:62153716-62234345,chr2:62264781-622…	ACSM4,ASCL1,B3GNT2,CCKAR,CHL1,EMX2,FEZF1,FEZF2,HCN1,HIST1H2BJ,OR51E2,OTX2,ZEB1,ZNF423
Mouse Phenotype	MP:0004135	abnormal mammary gland embryonic development	1.83732e-05	0.000909242	2.32202	3.33182	0.000444206	0.00764614	chr10:122833177-122848522,chr10:123149688-123149689,chr10:123181820-123186634,chr10:123210811-123212302,chr10:123262367-123262368,chr10:123356174-123356175,chr10:123422572-123427642,chr10:123480395-123484737,chr10:123507041-123507042,chr10:123529643-123529645,chr12:114893824-114893825,chr12:114944422-114952891,chr12:115011082-115011083,chr12:115118996-115119903,chr2:121237836-121247365,chr2:12164…	BIN1,FGF10,FGFR2,GLI2,LEF1,MSX2,PAX3,TBX3
Mouse Phenotype	MP:0004885	abnormal endolymph	4.14973e-05	0.00158732	2.06189	2.5655	0.00020405	0.00402909	chr10:87165867-87165868,chr10:87166899-87181135,chr10:87584146-87608460,chr10:87944570-87944571,chr13:106193990-106193991,chr13:106197662-106197663,chr13:106557775-106557776,chr13:106701405-106702358,chr13:106802922-106802923,chr13:106835643-106835644,chr13:106857386-106878255,chr13:106970682-106970683,chr13:20754587-20754588,chr13:20857919-20864050,chr14:77007736-77007737,chr2:182568547-18260722…	ATP6V0A4,CLDN11,EFNB2,EPHB3,ESRRB,FBXO11,FOXI1,GJB2,GJB6,GRID1,KIT,NEUROD1,THRB,TYRP1
Mouse Phenotype	MP:0000405	abnormal auchene hair morphology	5.40534e-05	0.00191069	2.16093	2.42537	0.00482077	0.0489998	chr1:25073393-25158008,chr1:25234061-25235108,chr1:25393003-25393004,chr21:36915971-36926881,chr21:36938020-36970085,chr21:37016662-37046996,chr21:37055811-37055812,chr21:40187021-40187022,chr21:40350581-40350582,chr21:40377554-40377575,chr21:40512179-40512204,chr3:181339394-181340141,chr3:182252487-182252488,chr3:182333357-182334653,chr3:41365997-41388645,chr3:41730110-41745660,chr4:47550051-475…	AHR,CDKN1A,CORIN,CTNNB1,CUX1,ETS2,RUNX1,RUNX3,SOX2
Mouse Phenotype	MP:0001341	absent eyelids	5.45607e-05	0.00192005	2.08026	2.69486	0.00102091	0.014778	chr10:122833177-122848522,chr10:123149688-123149689,chr10:123181820-123186634,chr10:123210811-123212302,chr10:123262367-123262368,chr10:123356174-123356175,chr10:123422572-123427642,chr10:123480395-123484737,chr10:123507041-123507042,chr10:123529643-123529645,chr12:66721100-66722117,chr13:39005318-39051414,chr13:39356506-39359708,chr13:39517759-39519098,chr13:39536170-39538605,chr2:222493571-2225…	CTNNB1,EGFR,EXT1,FGFR2,FRAS1,FREM1,FREM2,GRIP1,PAX3,TP63
Mouse Phenotype	MP:0012157	rostral body truncation	8.49515e-05	0.00252875	2.01105	2.29063	0.00331194	0.0360219	chr10:94506627-94506628,chr14:57406482-57406572,chr14:57412757-57433458,chr14:57456362-57459149,chr15:67309271-67316956,chr15:67319202-67321386,chr15:67331005-67331006,chr15:67344731-67344732,chr15:67347685-67362994,chr1:56279487-56280763,chr1:56281237-56281286,chr1:56328237-56341409,chr1:56651429-56673450,chr1:56680594-56721534,chr1:56732478-56732479,chr1:56795591-56795592,chr1:56886440-56892320…	APC,CTNNB1,EOMES,FLRT3,FOXA2,HHEX,MEOX2,OTX2,PPAP2B,SMAD1,SMAD3
Mouse Phenotype	MP:0009093	oocyte degeneration	8.84985e-05	0.00258572	2.63294	3.43594	0.00199868	0.0247661	chr1:22433775-22440251,chr1:22451844-22456895,chr2:49014753-49014754,chr2:49337691-49387274,chr2:49604601-49638128,chr2:49639215-49639216,chr2:49640780-49640781,chr2:49665202-49665203,chr2:50061538-50061539,chr2:50062870-50076585,chr2:50257179-50267142,chr2:50270924-50271025,chr6:108520962-108782139,chr6:108832058-108832059,chr6:108994160-108999287,chr6:109076171-109077245,chr6:151821665-15182166…	ESR1,FOXC1,FOXO3,FSHR,NOBOX,WNT4
Mouse Phenotype	MP:0000828	abnormal fourth ventricle morphology	0.00010203	0.00282474	2.06132	2.38225	0.000890196	0.0132492	chr10:122833177-122848522,chr10:123149688-123149689,chr10:123181820-123186634,chr10:123210811-123212302,chr10:123262367-123262368,chr10:123356174-123356175,chr10:123422572-123427642,chr10:123480395-123484737,chr10:123507041-123507042,chr10:123529643-123529645,chr11:13253603-13253604,chr12:99050154-99110060,chr12:99190371-99190372,chr12:99376462-99376463,chr12:99623917-99626553,chr12:99644477-9968…	APAF1,FGFR2,FOXC1,GDF7,LATS2,LMX1A,LMX1B,MYH10,NPAS3,PHOX2B,RB1,TEAD1,ZNF423
Mouse Phenotype	MP:0008976	delayed female fertility	0.000178471	0.00418088	2.49853	2.91535	0.00334586	0.0363409	chr1:65808458-65810154,chr1:65875928-65876113,chr2:49014753-49014754,chr2:49337691-49387274,chr2:49604601-49638128,chr2:49639215-49639216,chr2:49640780-49640781,chr2:49665202-49665203,chr2:50061538-50061539,chr2:50062870-50076585,chr2:50257179-50267142,chr2:50270924-50271025,chr4:55554154-55574182,chr4:55731298-55735151,chr5:42693399-42705697,chr5:42759753-42828101,chr6:151601386-151601387,chr6:1…	AKAP12,DNAJC6,FSHR,GHR,GNRH1,KIT,NOS3
Mouse Phenotype	MP:0000158	absent sternum	0.000216188	0.00471564	2.14265	3.20688	0.00149935	0.0199527	chr12:114469989-114469990,chr12:114632600-114642190,chr12:114738982-114747533,chr12:114752474-114752475,chr12:114893824-114893825,chr12:114944422-114952891,chr12:115011082-115011083,chr12:115118996-115119903,chr17:69459526-69459527,chr17:69476443-69489295,chr17:70772383-70772407,chr17:71010984-71010985,chr1:64266498-64266818,chr1:64281529-64288626,chr1:64556901-64559303,chr1:64565933-64565934,chr…	APC,FOXC1,ROR1,RUNX1,RUNX2,SOX9,TBX5
Mouse Phenotype	MP:0011707	impaired fibroblast cell migration	0.000278218	0.00560543	2.62715	3.05417	0.00488637	0.0493498	chr12:110903379-110903380,chr16:14114136-14114137,chr1:101683164-101683165,chr1:101840797-101841953,chr1:101850512-101854602,chr5:55423751-55423752,chr5:55447338-55447339,chr5:55597897-55614254,chr5:55676304-55678326,chr5:55817423-55817424,chr5:55834229-55834230,chr5:56078826-56107740,chr8:125929875-125929876,chr8:56291838-56318371,chr8:56323195-56331512,chr8:56349306-56349307,chr8:56404022-56425…	ARPC3,MAP3K1,MKL2,MTSS1,S1PR1,TGS1
Mouse Phenotype	MP:0005315	absent pituitary gland	0.000287166	0.00575641	2.25521	3.05417	0.00488637	0.0493498	chr10:122833177-122848522,chr10:123149688-123149689,chr10:123181820-123186634,chr10:123210811-123212302,chr10:123262367-123262368,chr10:123356174-123356175,chr10:123422572-123427642,chr10:123480395-123484737,chr10:123507041-123507042,chr10:123529643-123529645,chr14:57406482-57406572,chr14:57412757-57433458,chr14:57456362-57459149,chr17:54154039-54162904,chr17:54356070-54374142,chr2:121237836-1212…	CTNNB1,FGF10,FGFR2,GLI2,NOG,OTX2
Mouse Phenotype	MP:0006345	absent second branchial arch	0.000322906	0.00629746	2.28203	2.57696	0.00280908	0.0320494	chr13:106193990-106193991,chr13:106197662-106197663,chr13:106557775-106557776,chr13:106701405-106702358,chr13:106802922-106802923,chr13:106835643-106835644,chr13:106857386-106878255,chr13:106970682-106970683,chr13:40503571-40509301,chr13:40663643-40666153,chr13:40678702-40679043,chr13:40869227-40871637,chr13:40951713-40951714,chr14:61977962-61977963,chr17:46609206-46620688,chr18:19718262-19718263…	EFNB2,FOXC1,FOXO1,HIF1A,HOXB1,IKBKAP,MIB1,PRDM1,SMAD1
Mouse Phenotype	MP:0003894	abnormal Purkinje cell innervation	0.000380483	0.00724198	2.13233	3.43594	0.000127889	0.00278193	chr16:29895302-29895303,chr16:49099807-49143217,chr16:49272275-49294821,chr16:49304191-49343792,chr16:49391967-49391968,chr16:49405720-49405721,chr16:49762511-49767921,chr20:8294744-8294745,chr20:8318254-8324594,chr20:8410203-8410204,chr20:8520632-8520633,chr22:26378714-26378715,chr22:26408659-26410661,chr22:26412010-26412011,chr22:26724560-26726045,chr2:230421604-230421605,chr3:1050586-1053653,c…	ATP2B2,CBLN1,CHL1,DNER,GRID2,PLCB4,PTK2,SEZ6L,SEZ6L2
Mouse Phenotype	MP:0006282	abnormal spinal cord dorsal horn morphology	0.000384936	0.00727427	2.3547	2.69486	0.00102091	0.014778	chr10:102959074-102961890,chr10:103049729-103049730,chr13:100724657-100731900,chr17:2428800-2430126,chr17:2434620-2434621,chr17:46609206-46620688,chr1:205012736-205012737,chr1:25073393-25158008,chr1:25234061-25235108,chr1:25393003-25393004,chr2:183641011-183665268,chr2:59790348-59790349,chr2:60067164-60068578,chr2:60589605-60592356,chr2:60799120-60800641,chr2:60803925-60803926,chr2:60910506-60910…	BCL11A,BHLHE22,CNTN2,FRZB,HOXB1,LBX1,PAFAH1B1,RUNX3,TLX1,ZIC2
Mouse Phenotype	MP:0005192	increased motor neuron number	0.000406288	0.00760518	2.19981	2.42537	0.00482077	0.0489998	chr10:50830697-50833493,chr14:66431393-66431394,chr14:67075664-67426320,chr20:21525799-21539564,chr20:21619272-21628586,chr2:121237836-121247365,chr2:121649278-121649989,chr2:121777313-121791736,chr2:121995717-121995718,chr5:176202454-176202455,chr6:170369951-170369952,chr6:72122161-72124598,chr6:72254746-72279946,chr6:72484339-72528774,chr6:72828199-72835470,chr6:72876134-72927964,chr6:72931359-…	CHAT,DLL1,GLI2,GPHN,NKX2-2,PTCH1,RIMS1,RIMS2,UNC5A
Disease Ontology	DOID:4990	essential tremor	7.47749e-06	0.000835609	2.56526	2.79966	0.000358254	0.00851805	chr12:51836615-51910809,chr12:52226938-52226939,chr15:77833109-77833524,chr2:20714462-20714463,chr2:20731762-20731763,chr3:113924396-113924397,chr4:90139938-90139939,chr4:90141953-90141954,chr4:90719195-90737879,chr5:146121827-146121833,chr6:163379010-163388354,chr6:163542048-163542049,chr6:89967497-89967498,chr6:89967854-89967855,chr6:89999295-89999296,chr7:94580040-94667111,chr7:94674978-947136…	DRD3,GABRR1,GABRR2,HS1BP3,LINGO1,LINGO2,PARK2,PON1,PPP2R2B,SCN8A,SNCA

## Sheet: San
Ontology	ID	Desc	BinomP	BinomFdrQ	RegionFoldEnrich	GeneFoldEnrich	HyperP	HyperFdrQ	Regions	Genes
GO Biological Process	GO:0060350	endochondral bone morphogenesis	2.82727e-06	0.00295167	2.01367	2.03574	0.00140966	0.0304067	chr12:27972401-27972402,chr14:53799511-53808800,chr15:39476226-39476227,chr15:39481939-39482139,chr15:39484349-39484350,chr15:39782735-39782736,chr15:39786974-39786975,chr15:39823294-39823295,chr15:39864173-39870181,chr15:39872037-39872038,chr15:39921903-39953137,chr15:40079135-40079136,chr15:99697026-99884101,chr15:99888153-99889318,chr17:63815468-63852589,chr17:63878233-63891686,chr17:69829068-…	AXIN2,BMP4,BMP6,CSGALNACT1,DDR2,FGF18,GHR,HSPG2,IMPAD1,MATN1,MEF2A,MEF2C,MSX2,NAB1,PTHLH,RARB,SOX9,THBS1
GO Biological Process	GO:0040037	negative regulation of fibroblast growth factor receptor signaling pathway	8.53289e-05	0.016197	2.1652	4.34909	1.11202e-05	0.000520604	chr10:114604921-114608660,chr10:115152145-115153455,chr10:8042720-8061553,chr10:8096158-8418304,chr10:8631432-8631433,chr13:80179178-80193172,chr13:80988827-80988828,chr15:39476226-39476227,chr15:39481939-39482139,chr15:39484349-39484350,chr15:39782735-39782736,chr15:39786974-39786975,chr15:39823294-39823295,chr15:39864173-39870181,chr15:39872037-39872038,chr15:39921903-39953137,chr15:40079135-40…	GATA3,GPC1,NGFR,SPRY2,SULF1,SULF2,TCF7L2,THBS1,WNT5A
GO Biological Process	GO:0001782	B cell homeostasis	0.000436618	0.0426008	2.33064	2.65778	0.00158935	0.0330535	chr12:54907453-54907454,chr13:109082872-109082873,chr15:99697026-99884101,chr15:99888153-99889318,chr18:60548563-60558535,chr18:60617267-60649977,chr18:60775376-60775377,chr18:60786001-60786002,chr18:60820438-60820439,chr18:60821405-60821406,chr2:111499065-111585185,chr2:111893211-111932032,chr5:87787908-88124929,chr5:88879108-88879109,chr6:137994668-137994669,chr6:138175394-138180944,chr7:101367…	BCL2,BCL2L11,IKBKB,LYN,MEF2A,MEF2C,NCKAP1L,SH2B2,TNFAIP3,TNFSF13B
Mouse Phenotype	MP:0011294	renal glomerulus hypertrophy	3.26487e-07	0.00258513	2.56244	2.41616	0.000420279	0.00691844	chr12:102966895-103872225,chr18:60548563-60558535,chr18:60617267-60649977,chr18:60775376-60775377,chr18:60786001-60786002,chr18:60820438-60820439,chr18:60821405-60821406,chr1:186199127-186711912,chr20:49095016-49095017,chr2:111499065-111585185,chr2:111893211-111932032,chr2:31595894-31595895,chr2:35328329-36482678,chr2:36708562-36712485,chr2:36782331-36786947,chr3:12267052-12267053,chr3:12297152-1…	BCL2,BCL2L11,CEBPB,CRIM1,EHD3,ESR1,GNE,GOLM1,LYN,PDGFRA,PPARG,PTGS2,RARB,STAB2,VEGFA
Mouse Phenotype	MP:0005492	exocrine pancreas hypoplasia	3.59543e-07	0.00142343	3.55001	5.31556	0.000235081	0.00448522	chr14:37757180-37929870,chr15:39476226-39476227,chr15:39481939-39482139,chr15:39484349-39484350,chr15:39782735-39782736,chr15:39786974-39786975,chr15:39823294-39823295,chr15:39864173-39870181,chr15:39872037-39872038,chr15:39921903-39953137,chr15:40079135-40079136,chr1:163983777-164040457,chr1:164456023-164456024,chr1:164695035-164702109,chr1:164863634-164872935,chr1:164999689-165002815,chr1:16522…	ATF4,FOXA1,FOXA2,PBX1,THBS1
Mouse Phenotype	MP:0006200	vitreous body deposition	9.01882e-06	0.00549315	2.99803	4.42963	0.00118962	0.015831	chr1:218644034-218647808,chr1:219083059-219083060,chr1:219088085-219094600,chr20:31190462-31190463,chr22:33858303-33869274,chr22:34839114-34843854,chr22:35163777-35185844,chr3:24899542-24899543,chr3:24908102-24908103,chr3:24981223-24986337,chr3:25007388-25007389,chr3:25030729-25030730,chr3:25091688-25605010,chr3:25605100-25605101,chr3:25610378-25610379,chr3:25632022-25632023,chr5:173642889-173642…	ASXL1,LARGE,MSX2,RARB,TGFB2
Mouse Phenotype	MP:0006000	abnormal corneal epithelium morphology	2.0381e-05	0.00701637	2.02472	2.20401	0.00066238	0.010009	chr10:31461578-31461579,chr10:31609806-31834817,chr11:13269882-13269883,chr11:13291930-13294268,chr11:13378062-13378063,chr11:27144313-27172549,chr12:53204613-53204614,chr12:53204672-53204673,chr12:53222890-53223269,chr12:53226697-53226698,chr12:67627219-67627220,chr15:39476226-39476227,chr15:39481939-39482139,chr15:39484349-39484350,chr15:39782735-39782736,chr15:39786974-39786975,chr15:39823294-…	ARNTL,ARSB,BNC1,DKK2,FOXC1,GRIP1,INHBB,ITGA9,KRT4,LGR4,LMX1B,MSX2,PITX2,SLC4A11,THBS1,TP63,ZEB1
Mouse Phenotype	MP:0000926	absent floor plate	9.3813e-05	0.0154752	2.33859	2.41616	0.00385822	0.0379025	chr16:53101311-53113598,chr16:53220180-53276796,chr16:53440361-53528079,chr17:8080852-8080853,chr1:210458696-210458697,chr1:223121185-223121611,chr1:223227957-223241172,chr1:223250305-223252013,chr1:223306406-223306431,chr20:21959805-21982736,chr20:22118841-22124930,chr20:22220942-22310328,chr20:22657025-22657026,chr20:22708165-22708458,chr2:121112145-121113425,chr2:121196851-121196852,chr4:12790…	DISP1,FOXA2,GLI2,GLI3,HHAT,INTU,ITGB8,RBL2,SHH,TMEM107
Mouse Phenotype	MP:0009341	decreased splenocyte apoptosis	0.000253842	0.0239276	3.2723	3.54371	0.00219624	0.0251299	chr15:31467046-31467723,chr18:60548563-60558535,chr18:60617267-60649977,chr18:60775376-60775377,chr18:60786001-60786002,chr18:60820438-60820439,chr18:60821405-60821406,chr20:46056487-46056488,chr20:46124310-46290650,chr2:111499065-111585185,chr2:111893211-111932032,chr2:120053293-120075155,chr6:8321477-8336319	BCL2,BCL2L11,EEF1E1,KLF13,NCOA3,STEAP3
Mouse Phenotype	MP:0005208	abnormal iris stroma morphology	0.000506557	0.0323461	2.25239	2.83496	0.00282384	0.029972	chr11:27144313-27172549,chr1:218644034-218647808,chr1:219083059-219083060,chr1:219088085-219094600,chr3:24899542-24899543,chr3:24908102-24908103,chr3:24981223-24986337,chr3:25007388-25007389,chr3:25030729-25030730,chr3:25091688-25605010,chr3:25605100-25605101,chr3:25610378-25610379,chr3:25632022-25632023,chr3:69780982-69914071,chr3:69927816-69940229,chr6:1315020-1316451,chr6:1531935-1544170,chr6:…	FOXC1,FOXF2,LGR4,LMX1B,MITF,RARB,TGFB2,TYRP1
Mouse Phenotype	MP:0011448	decreased dopaminergic neuron number	0.000541814	0.0335163	2.04757	2.78434	0.00055863	0.00874156	chr18:1828641-1828642,chr1:164695035-164702109,chr1:164863634-164872935,chr1:164999689-165002815,chr1:165221118-165221119,chr1:218644034-218647808,chr1:219083059-219083060,chr1:219088085-219094600,chr21:39102728-39102729,chr2:119310967-119323506,chr2:119405371-119416134,chr2:156474336-156474337,chr2:156842823-156852780,chr2:156991268-156996626,chr2:157135550-157141139,chr2:157161713-157161714,chr…	ADCYAP1,EN1,FERD3L,HIPK2,KCNJ6,LMX1A,LMX1B,NR4A2,NTRK2,SNCA,TGFB2
Mouse Phenotype	MP:0011334	abnormal nephrogenic zone morphology	0.000701698	0.0391271	2.01154	2.83496	0.00282384	0.029972	chr10:43578778-43578779,chr11:101896686-101896687,chr14:53799511-53808800,chr18:60548563-60558535,chr18:60617267-60649977,chr18:60775376-60775377,chr18:60786001-60786002,chr18:60820438-60820439,chr18:60821405-60821406,chr1:163983777-164040457,chr1:164456023-164456024,chr1:164695035-164702109,chr1:164863634-164872935,chr1:164999689-165002815,chr1:165221118-165221119,chr1:186199127-186711912,chr3:2…	BCL2,BMP4,PBX1,PTGS2,RARB,RET,VEGFA,YAP1
Disease Ontology	DOID:3355	fibrosarcoma	0.000338199	0.0125979	2.11354	2.32556	0.00103972	0.0147074	chr14:24905547-24930115,chr1:186199127-186711912,chr1:208219544-208219545,chr1:95096969-95099540,chr20:44629890-44656112,chr3:180319810-181108112,chr3:181927314-181927315,chr3:181940251-181951160,chr3:24899542-24899543,chr3:24908102-24908103,chr3:24981223-24986337,chr3:25007388-25007389,chr3:25030729-25030730,chr3:25091688-25605010,chr3:25605100-25605101,chr3:25610378-25610379,chr3:25632022-25632…	CD34,CMA1,CREB3L2,F3,IL6,KDR,KIT,MMP9,PDGFRA,PTGS2,RARB,RECK,SLIT2,SOX2
Disease Ontology	DOID:2529	splenic disease	0.000788809	0.0212408	2.27449	3.38263	0.00134037	0.0183788	chr12:66513208-66608857,chr21:36369070-36369071,chr21:37104366-37124032,chr21:37164715-37164716,chr2:136845235-137549795,chr3:24899542-24899543,chr3:24908102-24908103,chr3:24981223-24986337,chr3:25007388-25007389,chr3:25030729-25030730,chr3:25091688-25605010,chr3:25605100-25605101,chr3:25610378-25610379,chr3:25632022-25632023,chr5:67008069-67008070,chr5:67933072-67933073,chr5:68187695-68191381,ch…	CXCR4,HMGA2,JAK2,PIK3R1,RARB,RUNX1,VEGFA
Disease Ontology	DOID:10457	Legionnaires' disease	0.00250687	0.0455517	3.19714	5.31556	0.00125078	0.0173633	chr13:30889049-31375986,chr1:186199127-186711912,chr1:223121185-223121611,chr1:223227957-223241172,chr1:223250305-223252013,chr1:223306406-223306431,chr1:223312084-223358710,chr1:223486168-223502126,chr9:120579691-121523999	HMGB1,PTGS2,TLR4,TLR5

## Sheet: Niger-Kordofanian
Ontology	ID	Desc	BinomP	BinomFdrQ	RegionFoldEnrich	GeneFoldEnrich	HyperP	HyperFdrQ	Regions	Genes
GO Biological Process	GO:0055098	response to low-density lipoprotein particle stimulus	2.33113e-08	2.70412e-05	4.3304	3.45058	0.00393127	0.04993	chr16:82556620-82558318,chr16:82672919-82672920,chr16:82765972-82765973,chr16:82971650-82971674,chr16:82971692-82971693,chr16:82994970-82994971,chr16:83104054-83104307,chr16:83155056-83155766,chr16:83563610-83563767,chr18:21187773-21187774,chr3:12274675-12274676,chr3:12383038-12401361,chr3:12438021-12466214,chr3:12487634-12487635,chr3:12487649-12487827,chr7:79903869-79903870,chr7:79910986-7991098…	ABCA1,CD36,CDH13,NPC1,PPARG
GO Biological Process	GO:0048266	behavioral response to pain	7.87089e-06	0.00144162	2.35379	2.76046	0.000587633	0.0110142	chr12:13382920-13382921,chr12:13661587-13661588,chr12:13690276-13696242,chr12:13775459-13798059,chr12:13907518-13907519,chr12:13911776-13922915,chr12:14428117-14428118,chr12:14428566-14428567,chr15:39000483-39007273,chr15:39400957-39412940,chr15:39477478-39477479,chr17:43835185-43835186,chr17:43850644-43850645,chr17:43852486-43888866,chr19:13428715-13428716,chr19:13519928-13521598,chr19:13597002-…	CACNA1A,CACNA1E,CRHR1,GRIK1,GRIN2B,OSM,RUNX1,SCN9A,TACR1,THBS1
GO Biological Process	GO:0051209	release of sequestered calcium ion into cytosol	2.15143e-05	0.00267391	2.06149	2.07035	0.00188784	0.0281157	chr11:69448757-69448758,chr12:121560663-121562135,chr12:57883800-57930374,chr13:48376813-48376814,chr13:48428123-48438572,chr16:81764510-81764511,chr16:82034610-82034752,chr17:38778487-38817380,chr1:198552244-198552245,chr1:198759206-198759785,chr1:199074480-199121541,chr1:199136767-199167839,chr1:199170855-199170856,chr1:199174221-199193889,chr1:199227903-199236358,chr1:237834700-237834701,chr1:…	CCR7,DDIT3,F2R,HTR2A,HTR2B,IBTK,ITPR1,P2RX7,PLCG2,PRKCE,PTPRC,RYR2,TPCN2,TRDN,XCR1
GO Biological Process	GO:0051282	regulation of sequestering of calcium ion	2.35772e-05	0.00279711	2.05293	2.00356	0.00284877	0.0394444	chr11:69448757-69448758,chr12:121560663-121562135,chr12:57883800-57930374,chr13:48376813-48376814,chr13:48428123-48438572,chr16:81764510-81764511,chr16:82034610-82034752,chr17:38778487-38817380,chr1:198552244-198552245,chr1:198759206-198759785,chr1:199074480-199121541,chr1:199136767-199167839,chr1:199170855-199170856,chr1:199174221-199193889,chr1:199227903-199236358,chr1:237834700-237834701,chr1:…	CCR7,DDIT3,F2R,HTR2A,HTR2B,IBTK,ITPR1,P2RX7,PLCG2,PRKCE,PTPRC,RYR2,TPCN2,TRDN,XCR1
GO Biological Process	GO:0014051	gamma-aminobutyric acid secretion	2.62533e-05	0.00294715	3.87008	4.14069	0.00339824	0.0449084	chr13:38246707-38246708,chr13:38795740-38802461,chr13:38814686-38825900,chr19:13428715-13428716,chr19:13519928-13521598,chr19:13597002-13600900,chr19:13613454-13613455,chr19:13614077-13614078,chr19:13735341-13741324,chr19:13751507-13751508,chr19:13763125-13765959,chr2:152816854-152824560,chr9:72083700-72090480,chr9:72242643-72242644	APBA1,CACNA1A,CACNB4,TRPC4
GO Biological Process	GO:0055005	ventricular cardiac myofibril assembly	3.77634e-05	0.00358409	2.98578	4.14069	0.00339824	0.0449084	chr15:100025516-100025517,chr15:100121354-100249700,chr15:99686633-99688810,chr1:213514235-213518405,chr1:213769878-213769879,chr1:214042422-214057724,chr1:214324553-214324877,chr1:214348441-214359057,chr5:172605120-172605164,chr5:87485063-87763566,chr5:87863609-87933568,chr5:87934873-87934874,chr5:87943619-87968953,chr5:88449566-88449567,chr5:88593554-88602623,chr5:88847010-88847011,chr5:8888569…	MEF2A,MEF2C,NKX2-5,PROX1
GO Biological Process	GO:0001782	B cell homeostasis	5.25092e-05	0.00453055	2.26163	2.27738	0.00292849	0.0402282	chr12:54909143-54909144,chr14:61825906-61825907,chr15:100025516-100025517,chr15:100121354-100249700,chr15:99686633-99688810,chr17:16804618-16808344,chr17:16812954-16813060,chr17:4400383-4400384,chr18:60884280-60906480,chr18:61029510-61029511,chr2:111694329-111698078,chr2:111716083-111718051,chr5:87485063-87763566,chr5:87863609-87933568,chr5:87934873-87934874,chr5:87943619-87968953,chr5:88449566-8…	BCL2,BCL2L11,HIF1A,IKBKB,MEF2A,MEF2C,NCKAP1L,SH2B2,SPNS2,TNFAIP3,TNFRSF13B
GO Biological Process	GO:0070098	chemokine-mediated signaling pathway	0.00026935	0.0130186	2.14696	2.00356	0.00284877	0.0394444	chr10:44508932-44539579,chr10:44972847-45002370,chr10:45285415-45285416,chr17:31677061-31677062,chr17:32245867-32252309,chr17:32339044-32339045,chr17:38778487-38817380,chr1:159212365-159212366,chr1:159224420-159250860,chr2:128321769-128321770,chr2:137038970-137038971,chr2:137421421-137472865,chr2:237725477-237725478,chr2:237951983-237967615,chr3:32855833-32883083,chr3:32889994-32890314,chr3:45917…	ACKR3,ACKR5,CCL2,CCR1,CCR2,CCR3,CCR4,CCR7,CCR9,CXCL12,CXCR4,CXCR6,DARC,GPR17,XCR1
GO Biological Process	GO:0060099	regulation of phagocytosis, engulfment	0.000288084	0.013609	5.69764	4.14069	0.00339824	0.0449084	chr12:54909143-54909144,chr17:4545162-4545218,chr5:76134776-76134777,chr7:79903869-79903870,chr7:79910986-79910987,chr7:80070683-80075376,chr7:80077080-80077081	ALOX15,CD36,F2RL1,NCKAP1L
GO Biological Process	GO:0008354	germ cell migration	0.000379139	0.0160903	2.09882	2.89848	0.00282291	0.039295	chr10:33298975-33306666,chr10:33359424-33362126,chr10:33369852-33372515,chr10:33419857-33428662,chr10:33489593-33504465,chr10:44508932-44539579,chr10:44972847-45002370,chr10:45285415-45285416,chr21:18097470-18097471,chr21:18097486-18097487,chr21:18107992-18108259,chr21:18110477-18110478,chr21:18140010-18140011,chr21:18650175-18674988,chr21:18697874-18697875,chr2:137038970-137038971,chr2:137421421…	CXADR,CXCL12,CXCR4,DMRT1,FOXC1,ITGB1,PPAP2A
GO Biological Process	GO:0010694	positive regulation of alkaline phosphatase activity	0.000591749	0.0223027	2.53789	3.45058	0.00393127	0.04993	chr15:100025516-100025517,chr15:100121354-100249700,chr15:67180152-67183842,chr15:67331005-67331006,chr15:99686633-99688810,chr4:106603752-106777603,chr5:149214376-149221037,chr5:87485063-87763566,chr5:87863609-87933568,chr5:87934873-87934874,chr5:87943619-87968953,chr5:88449566-88449567,chr5:88593554-88602623,chr5:88847010-88847011,chr5:88885695-88888645,chr5:88916675-88988725,chr5:88992804-8900…	MEF2A,MEF2C,NPNT,PPARGC1B,SMAD3
GO Biological Process	GO:0003099	positive regulation of the force of heart contraction by chemical signal	0.000657831	0.0229691	3.11692	4.14069	0.00339824	0.0449084	chr10:115765101-115774519,chr10:115780193-115780194,chr10:115780368-115780369,chr1:41842349-41851415,chr1:41883945-41883946,chr1:42034140-42039016,chr5:159000853-159010046,chr5:159130116-159133014,chr5:159275939-159275940,chr5:159283688-159286588,chr8:26831097-26840162,chr8:27079433-27079434	ADRA1A,ADRA1B,ADRB1,EDN2
GO Biological Process	GO:0003091	renal water homeostasis	0.000690838	0.0238819	2.3603	2.86663	0.000749858	0.0134974	chr12:50339155-50339156,chr18:24174604-24175155,chr18:24386965-24386966,chr18:24412573-24412574,chr18:24462610-24463874,chr18:24468402-24468403,chr19:15977351-15991914,chr1:47326225-47438738,chr4:6310342-6310343,chr6:50826664-50931059,chr7:30980545-30999116,chr8:121892415-121917101,chr8:121941283-121941284,chr8:122062747-122089021,chr8:122701376-122701377,chr8:122705362-122705363,chr8:123271913-1…	AQP1,AQP2,AQP4,CYP11B2,CYP4A11,CYP4F2,HAS2,TFAP2B,WFS1
Mouse Phenotype	MP:0004892	increased adiponectin level	5.40376e-07	0.000356558	2.25622	2.28452	0.000322779	0.00469809	chr10:32076502-32088468,chr12:124647402-124647541,chr12:124725805-124725940,chr12:124734458-124737418,chr12:125125671-125126790,chr14:103804416-103811249,chr16:3800544-3800545,chr16:3838297-3940045,chr16:4096510-4096511,chr16:82556620-82558318,chr16:82672919-82672920,chr16:82765972-82765973,chr16:82971650-82971674,chr16:82971692-82971693,chr16:82994970-82994971,chr16:83104054-83104307,chr16:83155…	CCL2,CDH13,CREBBP,GHR,MARK3,NCOR2,PPARG,PRKAA2,PTPN1,PTPN2,RLN3,SERTAD2,SSFA2,TLR4,TNKS,ZEB1
Mouse Phenotype	MP:0000973	abnormal cutaneous/subcutaneous mechanoreceptor morphology	2.56061e-05	0.0054797	2.28208	3.54917	0.00109879	0.0127196	chr12:5775663-5775664,chr12:5784206-5790263,chr12:5812472-5856854,chr12:5877652-5877653,chr16:78884825-78885438,chr16:78938817-78938818,chr16:78942221-78943453,chr16:78979411-78979412,chr16:79061528-79076838,chr16:79089195-79095699,chr16:79101709-79102216,chr16:79104621-79104622,chr16:79107484-79107485,chr16:79237758-79237759,chr16:79239371-79239826,chr16:79405289-79405290,chr16:79424136-79424157…	CAMK2A,ETV1,ISL1,MAF,NTF3,NTRK2
Mouse Phenotype	MP:0009511	distended stomach	7.98752e-05	0.00943958	2.91569	2.89848	0.00282291	0.0267366	chr13:28463092-28490871,chr15:78885987-78892952,chr1:226810145-226810146,chr1:226821138-226832323,chr1:226958984-226965174,chr20:6046436-6046437,chr20:6047011-6047012,chr20:6407325-6407326,chr20:6590898-6591116,chr20:6599519-6599520,chr20:6703825-6703826,chr20:6708280-6708948,chr2:227958651-227958652,chr2:228002143-228008727,chr4:55709974-55709975,chr4:55727866-55742722,chr4:55754756-55755671,chr…	CHRNA3,COL4A4,FERMT1,GDNF,ITPKB,KIT,PDX1
Mouse Phenotype	MP:0004123	abnormal impulse conducting system morphology	0.000266293	0.0166024	2.08339	2.76046	0.00218387	0.0218331	chr10:123498782-123501957,chr12:114610574-114663967,chr12:114819986-114828935,chr12:114870369-114876475,chr12:115602746-115602747,chr12:115851407-115852583,chr12:116026744-116026745,chr21:18097470-18097471,chr21:18097486-18097487,chr21:18107992-18108259,chr21:18110477-18110478,chr21:18140010-18140011,chr21:18650175-18674988,chr21:18697874-18697875,chr3:119348585-119356440,chr3:157578021-157578022…	CXADR,FGFR2,MEF2C,NKX2-5,POPDC2,SHOX2,TBX3,TBX5
Disease Ontology	DOID:3405	histiocytosis	1.31535e-07	2.67254e-05	2.37518	2.07035	0.000954967	0.0161693	chr10:129889483-129889484,chr10:130060347-130060791,chr10:130117609-130122010,chr10:130347750-130347751,chr10:130772487-130773626,chr10:130785643-130785644,chr10:73010108-73010109,chr10:73015910-73015911,chr10:73345379-73345380,chr10:73367151-73381497,chr11:6347071-6347116,chr11:69976192-69978358,chr11:70091028-70098755,chr12:125125671-125126790,chr12:7666372-7666373,chr12:7676661-7695885,chr12:8…	ABCA1,ALK,CASP8,CCL18,CCR7,CD163,FADD,JAK2,KITLG,MKI67,NPC1,NPC1L1,SCARB1,SEMA6A,SLC29A3,SMPD1,TLR4
Disease Ontology	DOID:8927	learning disability	0.000379161	0.00784654	2.41742	2.76046	0.00218387	0.030892	chr12:13382920-13382921,chr12:13661587-13661588,chr12:13690276-13696242,chr12:13775459-13798059,chr12:13907518-13907519,chr12:13911776-13922915,chr12:14428117-14428118,chr12:14428566-14428567,chr15:101939681-101939682,chr15:102147425-102147426,chr17:43928949-43930200,chr17:43946369-43946370,chr2:62937557-62948722,chr2:63083875-63104025,chr2:63345920-63412605,chr2:74911783-74922052,chr2:75866380-7…	DCDC2,GCFC2,GRIN2B,MAPT,MRPL19,OTX1,PCSK6,SEMA4F
Disease Ontology	DOID:4428	dyslexia	0.00042281	0.00866955	2.53427	3.22054	0.00107097	0.0177306	chr12:13382920-13382921,chr12:13661587-13661588,chr12:13690276-13696242,chr12:13775459-13798059,chr12:13907518-13907519,chr12:13911776-13922915,chr12:14428117-14428118,chr12:14428566-14428567,chr15:101939681-101939682,chr15:102147425-102147426,chr2:62937557-62948722,chr2:63083875-63104025,chr2:63345920-63412605,chr2:74911783-74922052,chr2:75866380-75877578,chr2:76039914-76104333,chr2:76633530-766…	DCDC2,GCFC2,GRIN2B,MRPL19,OTX1,PCSK6,SEMA4F
Disease Ontology	DOID:9965	toxoplasmosis	0.00146579	0.0203481	2.69684	3.22054	0.00107097	0.0177306	chr12:121560663-121562135,chr12:48425991-48559642,chr12:68069995-68073921,chr12:68226582-68226583,chr12:68386011-68404633,chr1:94388568-94404238,chr1:94488397-94488398,chr5:55327771-55345046,chr5:55597897-55614254,chr5:55749614-55758400,chr5:55766055-55766056,chr5:96200769-96206373,chr6:29819092-29930710	ABCA4,COL2A1,ERAP1,HLA-G,IFNG,IL6ST,P2RX7

## Sheet: Sahel
Ontology	ID	Desc	BinomP	BinomFdrQ	RegionFoldEnrich	GeneFoldEnrich	HyperP	HyperFdrQ	Regions	Genes
GO Biological Process	GO:0060596	mammary placode formation	3.19385e-06	0.00166719	3.20939	4.31809	0.00287311	0.0393122	chr10:82736646-82736647,chr10:82739258-82764044,chr10:82981892-83012285,chr10:83047393-83062330,chr10:83091634-83091636,chr10:83113218-83162537,chr10:83164649-83184774,chr10:83890741-83917057,chr10:83977441-83977442,chr10:84379476-84379477,chr10:84556053-84576059,chr10:84627610-84627611,chr12:114915021-114915022,chr12:114946287-114952891,chr12:115053309-115053310,chr12:115286462-115301222,chr12:1…	LRP6,NRG3,TBX2,TBX3
GO Biological Process	GO:0060788	ectodermal placode formation	1.5911e-05	0.00519095	2.18495	2.77592	0.00119522	0.0198066	chr10:82736646-82736647,chr10:82739258-82764044,chr10:82981892-83012285,chr10:83047393-83062330,chr10:83091634-83091636,chr10:83113218-83162537,chr10:83164649-83184774,chr10:83890741-83917057,chr10:83977441-83977442,chr10:84379476-84379477,chr10:84556053-84576059,chr10:84627610-84627611,chr12:114915021-114915022,chr12:114946287-114952891,chr12:115053309-115053310,chr12:115286462-115301222,chr12:1…	CTNNB1,HDAC2,LRP6,NRG3,POU2F1,PROX1,SOX2,TBX2,TBX3
GO Biological Process	GO:0010771	negative regulation of cell morphogenesis involved in differentiation	6.04599e-05	0.0112715	2.12036	2.25292	0.00232995	0.0342601	chr12:114408887-114418680,chr12:114541566-114569165,chr12:114915021-114915022,chr12:114946287-114952891,chr12:115053309-115053310,chr12:68508989-68508990,chr14:36981366-37116865,chr14:38127889-38162384,chr14:38211202-38215863,chr18:46182103-46195347,chr19:35585456-35585457,chr1:91970334-91988231,chr1:92098306-92099741,chr1:92116639-92116640,chr1:92197761-92200597,chr20:22379464-22397553,chr20:227…	BMP5,DAB2IP,FOXA1,FOXA2,HPN,IFNG,KANK1,NKX2-1,SFRP2,SMAD7,TBX5,TGFBR3
GO Biological Process	GO:0050910	detection of mechanical stimulus involved in sensory perception of sound	0.000174734	0.0204969	2.05093	2.87873	0.000408671	0.00855016	chr10:56319812-56319813,chr10:56382875-56383654,chr19:35585456-35585457,chr1:103177539-103195298,chr1:103429937-103451527,chr1:103777925-103777926,chr20:10218273-10219212,chr20:10263486-10278055,chr20:10297152-10297153,chr3:10526522-10526523,chr3:10549979-10549980,chr3:10561994-10568231,chr3:10578725-10584143,chr3:10696035-10698941,chr3:10707484-10711757,chr3:181562475-181562476,chr3:181574200-18…	ATP2B2,CHRNA9,COL11A1,GPR98,HPN,KIT,MKKS,PCDH15,SLC12A2,SOX2
GO Biological Process	GO:0042713	sperm ejaculation	0.00036216	0.0278011	2.99513	3.59841	0.00322009	0.0425541	chr12:63351840-63356240,chr12:63400708-63403367,chr20:3059371-3060738,chr2:147558289-147727131,chr2:147867334-147928757,chr2:148193319-148228120,chr2:148372387-148372388,chr2:148398300-148407797,chr2:148720186-148795014,chr2:75230475-75244256,chr2:75419713-75420687,chr2:75762526-75762527,chr3:8877346-8877578,chr3:8908799-8910797	ACVR2A,AVPR1A,OXT,OXTR,TACR1
GO Biological Process	GO:0042473	outer ear morphogenesis	0.000548842	0.0353698	2.34518	3.23857	0.00277203	0.0385353	chr16:50778006-50844900,chr16:51254218-51266884,chr16:51272358-51272359,chr16:51320671-51320672,chr2:179256074-179362817,chr7:18719845-18719846,chr7:26914781-26914782,chr8:72091517-72093841,chr8:72314404-72315821,chr8:72318311-72318312,chr8:72529220-72529221,chr8:72600265-72603088,chr8:72715400-72716580,chr8:72718126-72718127,chr8:72746561-72747539,chr9:89429944-89429945,chr9:89485350-89490478,ch…	EYA1,GAS1,HOXA1,PRKRA,SALL1,TWIST1
Mouse Phenotype	MP:0004737	absent distortion product otoacoustic emissions	8.50935e-09	2.2459e-05	2.58029	2.39894	0.000275304	0.00441267	chr10:78632284-78632285,chr10:79031275-79136124,chr10:79158711-79158712,chr10:79604957-79604958,chr10:8156152-8156338,chr10:8496388-8496389,chr10:87202943-87202944,chr10:87258200-87270643,chr10:87285948-87285949,chr10:87943608-87943609,chr10:87944570-87944571,chr19:10320459-10320460,chr19:10321088-10321089,chr20:10218273-10219212,chr20:10263486-10278055,chr20:10297152-10297153,chr3:10526522-10526…	ATP2B2,CACNA1D,CASP3,CLRN1,DFNB31,GATA3,GPR98,GRID1,KCNMA1,MKKS,S1PR2,SLC26A5,SOBP,THRB,TNFRSF11B
Mouse Phenotype	MP:0004366	abnormal strial marginal cell morphology	2.4578e-05	0.00308902	3.08429	3.35852	0.000815859	0.010303	chr14:76996602-76996603,chr14:77006799-77006800,chr14:77007736-77007737,chr14:77015877-77022852,chr14:77070403-77078755,chr19:10320459-10320460,chr19:10321088-10321089,chr2:170230701-170236358,chr2:228120702-228131904,chr4:55548474-55575144,chr4:55731298-55735151,chr4:77133078-77134870,chr5:127250910-127250911,chr5:127253411-127253412,chr5:127257231-127258201,chr5:127699374-127699375,chr5:1277323…	COL4A3,ESRRB,KIT,LRP2,S1PR2,SCARB2,SLC12A2
Mouse Phenotype	MP:0004465	degeneration of organ of Corti supporting cells	0.000601817	0.0256193	2.27275	2.98945	0.000537467	0.00762664	chr10:8156152-8156338,chr10:8496388-8496389,chr18:55650039-55650040,chr19:10320459-10320460,chr19:10321088-10321089,chr1:92535514-93839975,chr3:150519042-150519043,chr3:150531927-150531942,chr3:150626288-150626289,chr3:150658603-150667813,chr3:150738043-150738044,chr3:150738754-150738755,chr3:24744544-24744545,chr3:24942604-24944555,chr3:25116883-25145747,chr3:25341795-25349414,chr3:27662252-2766…	ATP8B1,CLRN1,GATA3,GFI1,POU4F3,S1PR2,SLC26A5,SLC4A7,THRB
Mouse Phenotype	MP:0004530	absent outer hair cell stereocilia	0.000964518	0.0350323	3.1627	3.59841	0.00322009	0.0289406	chr1:92535514-93839975,chr21:37840172-37840173,chr21:37871158-37871159,chr3:10526522-10526523,chr3:10549979-10549980,chr3:10561994-10568231,chr3:10578725-10584143,chr3:10696035-10698941,chr3:10707484-10711757,chr3:53802384-53802385,chr5:145803848-145803849	ATP2B2,CACNA1D,CLDN14,GFI1,POU4F3
Mouse Phenotype	MP:0002329	abnormal blood gas level	0.00110816	0.0379844	2.66269	4.31809	0.000153832	0.00280011	chr13:77869533-79375404,chr17:48335924-48335925,chr1:12177094-12177095,chr1:12185532-12185533,chr1:12282121-12282122,chr1:12468118-12468119,chr1:180140531-180143064,chr1:180169404-180172739,chr6:12210005-12210006,chr6:12484254-12496256,chr6:12549342-12590131,chr6:12593459-12600943,chr6:159926995-159927175,chr6:159987887-159987888	COL1A1,EDN1,EDNRB,LHX4,SOD2,TNFRSF1B
Mouse Phenotype	MP:0004653	absent caudal vertebrae	0.00123478	0.0410798	2.14271	3.45448	0.000233953	0.0038754	chr15:89389779-89397289,chr17:71614876-71692119,chr17:71771337-71771338,chr17:71835648-71835649,chr17:71932126-71940440,chr17:72126741-72128130,chr3:55440882-55440883,chr3:55855819-55886196,chr3:56205646-56702932,chr6:166620756-166641542,chr7:15722248-15724209,chr7:15760653-15761537,chr7:15881941-15881942,chr7:15892655-15893367,chr7:16232775-16233741,chr7:20212953-21875814,chr7:2448316-2448493,ch…	ACAN,LFNG,MEOX2,PCSK5,RPL38,SP8,T,WNT5A

## Sheet: Nilo-Saharan
Ontology	ID	Desc	BinomP	BinomFdrQ	RegionFoldEnrich	GeneFoldEnrich	HyperP	HyperFdrQ	Regions	Genes
GO Molecular Function	GO:0008329	signaling pattern recognition receptor activity	1.02425e-07	0.000377743	3.6915	2.79515	0.000641567	0.0455019	chr10:124224915-124224916,chr10:124511089-124511090,chr12:10320443-10320444,chr12:10322816-10322882,chr12:125226952-125226953,chr12:125371729-125374037,chr18:309920-309921,chr18:350426-350427,chr18:358056-358579,chr18:419571-421412,chr18:454963-456750,chr19:15587961-15591052,chr1:28460744-28460745,chr2:119704179-119706695,chr2:119908053-119908054,chr4:154525849-154525850,chr7:79914660-79918843,ch…	CD36,CLEC7A,COLEC12,DMBT1,MARCO,PGLYRP2,PTAFR,SCARB1,TLR2,TLR4
GO Biological Process	GO:0055098	response to low-density lipoprotein particle stimulus	3.38865e-07	0.000168465	4.1835	3.72686	0.00272416	0.0454317	chr16:82579346-82584169,chr16:82622139-82622140,chr16:82622282-82622283,chr16:82625021-82625022,chr16:82626380-82633033,chr16:82702822-82704581,chr16:82825679-82826944,chr16:83577107-83602918,chr18:21112001-21131877,chr18:21218435-21218436,chr18:21219018-21250849,chr18:21256676-21262467,chr3:12503892-12507401,chr7:79914660-79918843,chr7:79973166-79973167,chr7:79979659-79992433,chr7:80003497-80003…	ABCA1,CD36,CDH13,NPC1,PPARG
GO Biological Process	GO:0050926	regulation of positive chemotaxis	2.58588e-05	0.0025711	2.0438	2.98149	4.29526e-06	0.000209545	chr10:44948370-44966635,chr12:5300071-5300072,chr12:5949261-5949262,chr15:67082831-67082832,chr15:67231459-67231460,chr15:88617065-89214765,chr16:82579346-82584169,chr16:82622139-82622140,chr16:82622282-82622283,chr16:82625021-82625022,chr16:82626380-82633033,chr16:82702822-82704581,chr16:82825679-82826944,chr16:83577107-83602918,chr17:64188398-64781442,chr1:101937088-101941995,chr1:102045846-102…	ANGPT2,ARTN,CDH13,CXCL12,F3,FGF10,IL8,KDR,NTF3,NTRK3,PRKCA,S1PR1,SCG2,SMAD3,VEGFA,VEGFC
GO Biological Process	GO:1901213	regulation of transcription from RNA polymerase II promoter involved in heart development	4.85346e-05	0.00380978	2.34899	2.98149	0.00127585	0.0259647	chr14:53770266-53809193,chr14:54058326-54065665,chr14:54238996-54238997,chr14:54290387-54290388,chr14:54295817-54314670,chr15:32991957-32994248,chr15:33309516-33309517,chr15:33343681-33344410,chr17:12315404-12999044,chr20:6538531-6547287,chr20:6668822-6668823,chr20:6859176-6859177,chr20:7490577-7497003,chr4:26028127-26028187,chr4:26104112-26104113,chr4:26112570-26125453,chr5:173608391-173608392,c…	BMP2,BMP4,GREM1,MSX2,MYOCD,POU5F1,RBPJ,T
GO Biological Process	GO:0032743	positive regulation of interleukin-2 production	5.38348e-05	0.00413262	2.33449	2.98149	0.00127585	0.0259647	chr18:56466497-56467625,chr1:173052372-173068602,chr1:66479934-66488290,chr3:46301749-46329008,chr3:46345421-46369803,chr5:58525185-58525186,chr5:58629496-58632660,chr5:58643238-58643239,chr5:58924480-60348215,chr6:14493642-14493643,chr6:14626728-14627157,chr6:14647025-14647026,chr6:91102319-91106994,chr6:91119287-91147531,chr6:91155569-91155570,chr6:91434237-91457752,chr6:91489807-91500054,chr8:…	CCR2,CD83,MALT1,MAP3K7,PDE4B,PDE4D,RIPK2,TNFSF4
GO Biological Process	GO:0061312	BMP signaling pathway involved in heart development	8.8343e-05	0.00576438	2.79502	4.47224	0.00249689	0.044033	chr14:53770266-53809193,chr14:54058326-54065665,chr14:54238996-54238997,chr14:54290387-54290388,chr14:54295817-54314670,chr20:6538531-6547287,chr20:6668822-6668823,chr20:6859176-6859177,chr20:7490577-7497003,chr5:173608391-173608392,chr5:173761876-173761877,chr5:173772751-173785039,chr5:174164127-174166645,chr5:174168310-174168668,chr5:174228588-174250895,chr5:174280995-174280996,chr5:174448993-1…	BMP2,BMP4,MSX2,POU5F1
GO Biological Process	GO:0002720	positive regulation of cytokine production involved in immune response	9.95696e-05	0.00615093	2.33081	2.3426	0.0025286	0.0433475	chr18:56466497-56467625,chr1:168576612-168576613,chr1:173052372-173068602,chr1:85679396-85679397,chr1:85710311-85710312,chr2:7025349-7032618,chr3:55073837-55089374,chr3:55653811-55653812,chr3:55935360-55935361,chr3:55941437-55941438,chr3:55942193-56014052,chr4:154525849-154525850,chr5:149796010-149796011,chr6:91102319-91106994,chr6:91119287-91147531,chr6:91155569-91155570,chr6:91434237-91457752,c…	BCL10,CD36,CD74,MALT1,MAP3K7,RSAD2,TLR2,TLR4,TNFSF4,WNT5A,XCL1
GO Biological Process	GO:0060686	negative regulation of prostatic bud formation	0.000108879	0.0065705	2.6667	4.47224	0.00249689	0.044033	chr14:53770266-53809193,chr14:54058326-54065665,chr14:54238996-54238997,chr14:54290387-54290388,chr14:54295817-54314670,chr20:55475448-55484441,chr3:55073837-55089374,chr3:55653811-55653812,chr3:55935360-55935361,chr3:55941437-55941438,chr3:55942193-56014052,chr8:69422816-69422817,chr8:69488014-69488015,chr8:69505133-69576385,chr8:69685885-69686036,chr8:69994111-69994112,chr8:70379750-70381142,ch…	BMP4,BMP7,SULF1,WNT5A
GO Biological Process	GO:0003416	endochondral bone growth	0.000119058	0.00682949	2.30404	2.68334	0.00182633	0.0344791	chr17:38517008-38517009,chr1:30305792-30305793,chr1:30899042-30924110,chr3:190588821-190588822,chr3:24875425-24875426,chr3:24957203-24957204,chr3:24972791-24975841,chr3:24992116-25004922,chr3:25017217-25017218,chr3:25106759-25106760,chr3:25559047-25561488,chr4:1811502-1863403,chr4:5745278-5747292,chr4:5748677-5749904,chr4:5760543-5760544,chr5:173608391-173608392,chr5:173761876-173761877,chr5:1737…	CER1,COL9A1,EVC,FGFR3,MATN1,MSX2,OSTN,RARA,RARB
GO Biological Process	GO:0002042	cell migration involved in sprouting angiogenesis	0.00027959	0.0120617	2.10781	2.87501	0.000911116	0.0199414	chr10:33549467-33557821,chr13:106201310-106202663,chr13:106362586-106363445,chr13:106381019-106391206,chr13:106661981-106669165,chr13:106672502-106678408,chr13:106679285-106679286,chr13:106698922-106699522,chr13:106802922-106802923,chr13:106886079-106886080,chr15:32991957-32994248,chr15:33309516-33309517,chr15:33343681-33344410,chr3:46568156-46592530,chr3:46649699-46649700,chr3:46701113-46701114,…	EFNB2,GPLD1,GREM1,ITGB1,KDR,ROBO1,SLIT2,TDGF1,VEGFA
GO Biological Process	GO:0060717	chorion development	0.000352767	0.0142748	3.00315	4.47224	0.000557879	0.0140006	chr11:19519396-19534021,chr11:19591559-19591560,chr12:77325077-77325078,chr12:78006201-78022991,chr12:78135804-78159293,chr12:78205116-78205117,chr12:78216015-78216016,chr21:45697833-45698976,chr6:161374893-161374894,chr7:154183570-154187450,chr7:154198601-154206133,chr7:154230920-154248268,chr7:154261815-154268889,chr7:154407437-154407438	DNMT3L,E2F7,E2F8,MAP3K4,PAXIP1
GO Biological Process	GO:2000727	positive regulation of cardiac muscle cell differentiation	0.000416939	0.0157712	2.2873	3.83335	0.000705357	0.0164741	chr13:106201310-106202663,chr13:106362586-106363445,chr13:106381019-106391206,chr13:106661981-106669165,chr13:106672502-106678408,chr13:106679285-106679286,chr13:106698922-106699522,chr13:106802922-106802923,chr13:106886079-106886080,chr15:100251014-100251015,chr15:32991957-32994248,chr15:33309516-33309517,chr15:33343681-33344410,chr15:99978855-99978856,chr17:12315404-12999044,chr3:70318215-70319…	EFNB2,FOXP1,GREM1,MEF2A,MEF2C,MYOCD
GO Biological Process	GO:0060907	positive regulation of macrophage cytokine production	0.00101126	0.0288459	2.58353	3.72686	0.00272416	0.0454317	chr3:55073837-55089374,chr3:55653811-55653812,chr3:55935360-55935361,chr3:55941437-55941438,chr3:55942193-56014052,chr4:154525849-154525850,chr5:149796010-149796011,chr7:79914660-79918843,chr7:79973166-79973167,chr7:79979659-79992433,chr7:80003497-80003498,chr9:120271099-120281308,chr9:120296307-120300780,chr9:120559997-120559998,chr9:120597977-120597978	CD36,CD74,TLR2,TLR4,WNT5A
GO Biological Process	GO:0060442	branching involved in prostate gland morphogenesis	0.00177649	0.0414913	2.0016	2.75215	0.00266741	0.0449883	chr10:122610656-122667022,chr10:123107960-123107961,chr10:123493687-123493688,chr12:69815825-69817077,chr12:69817789-69817790,chr14:53770266-53809193,chr14:54058326-54065665,chr14:54238996-54238997,chr14:54290387-54290388,chr14:54295817-54314670,chr2:176900089-176906255,chr2:176918784-176918785,chr6:151936029-151945179,chr6:152157880-152168456,chr6:152542961-152542962,chr6:152873956-152873957,chr…	BMP4,ESR1,FGFR2,FRS2,HOXA13,HOXD13,SFRP1,SHH
Mouse Phenotype	MP:0004894	uterus atrophy	6.5155e-07	0.000343932	2.85588	3.35418	0.000156073	0.00326066	chr11:2536362-2538103,chr13:32676113-32683609,chr13:32689601-32698544,chr13:32750570-32770598,chr18:21112001-21131877,chr18:21218435-21218436,chr18:21219018-21250849,chr18:21256676-21262467,chr1:197815962-197821871,chr20:5517135-5518707,chr2:49277950-49279644,chr2:49615587-49616973,chr2:49632739-49633590,chr5:111873661-111883471,chr5:111884584-111884585,chr5:112024074-112024075,chr5:112116068-112…	APC,BRCA2,CDKN1C,CYP7B1,ESR1,FSHR,LHX9,NPC1,PROKR2
Mouse Phenotype	MP:0006187	retinal deposits	3.83391e-05	0.00394246	3.97538	4.47224	2.78337e-05	0.000770584	chr11:8103352-8105145,chr16:16241251-16241252,chr17:32065022-32065023,chr17:32479504-32479587,chr19:10165672-10171531,chr1:94533989-94533990,chr1:94542769-94557434,chr1:94558424-94558425,chr3:39261374-39264532,chr3:39305433-39305434,chr3:39318287-39319197,chr3:46301749-46329008,chr3:46345421-46369803	ABCA4,ABCC6,CCL2,CCR2,CX3CR1,RDH8,TUB
Mouse Phenotype	MP:0005203	abnormal trabecular meshwork morphology	5.12658e-05	0.00446069	2.3014	2.87501	0.000911116	0.0131646	chr11:27262278-27262279,chr11:27265568-27274506,chr11:89152718-89204436,chr14:53770266-53809193,chr14:54058326-54065665,chr14:54238996-54238997,chr14:54290387-54290388,chr14:54295817-54314670,chr1:218591622-218620747,chr1:218654506-218700528,chr1:218726939-218726940,chr1:219104225-219246873,chr2:38243238-38243239,chr2:38243677-38244693,chr2:38251207-38253886,chr2:38375770-38375771,chr2:38376862-3…	BMP4,CYP1B1,EXT1,FOXC1,LGR4,LMX1B,PITX2,TGFB2,TYR
Mouse Phenotype	MP:0001289	persistence of hyaloid vascular system	6.28022e-05	0.00478142	2.04232	2.52779	0.000392987	0.00680892	chr12:99265589-99265590,chr12:99272416-99278681,chr12:99354631-99359348,chr14:53770266-53809193,chr14:54058326-54065665,chr14:54238996-54238997,chr14:54290387-54290388,chr14:54295817-54314670,chr18:7056696-7056697,chr18:7387906-7388753,chr19:5440646-5440647,chr1:218591622-218620747,chr1:218654506-218700528,chr1:218726939-218726940,chr1:219104225-219246873,chr22:25696955-25801381,chr22:46319446-46…	AHR,ANGPT2,APAF1,BMP4,CHD7,LAMA1,LEF1,LRP5L,PTPRS,RARB,TGFB2,VEGFA,WNT7B
Mouse Phenotype	MP:0005323	dystonia	7.35378e-05	0.00529338	2.04874	2.52779	0.000392987	0.00680892	chr10:55584518-55584519,chr10:55845344-55848060,chr10:55852281-55852282,chr10:55853337-55853338,chr10:55874566-55874567,chr10:56281954-56281955,chr10:56426688-56426689,chr10:56428262-56428263,chr10:56462470-56462471,chr10:91305709-91311064,chr12:51991833-52133435,chr12:5300071-5300072,chr12:5949261-5949262,chr17:47562699-47563121,chr17:47603515-47603516,chr19:13368929-13374913,chr19:13519928-1352…	CACNA1A,DRD1,NGFR,NTF3,PANK1,PANK2,PCDH15,PPARGC1A,SCN8A,SOX2,TTPA,TWIST2,XPA
Mouse Phenotype	MP:0002578	impaired ability to fire action potentials	7.54229e-05	0.00533213	2.12235	2.63073	0.00124628	0.0168684	chr10:61710425-61716608,chr10:61719158-61723720,chr10:61752054-61752200,chr10:78442777-78454207,chr10:78457483-78457848,chr10:78492806-78522318,chr10:78731832-78733877,chr10:78768628-78776559,chr10:78806425-78806426,chr10:78947016-78969236,chr10:79142381-79868808,chr11:105162368-105162369,chr17:3469852-3469853,chr1:204899777-204899778,chr1:204976782-204980576,chr2:167039182-167043288,chr2:1670485…	ANK3,ETV1,GRIA1,GRIA4,KCNMA1,NEUROD6,NFASC,SCN10A,SCN1A,TRPV1
Mouse Phenotype	MP:0004922	abnormal common crus morphology	0.000100875	0.00644134	2.37491	3.13056	0.00174474	0.0214184	chr10:8178551-8178552,chr10:8191268-8191269,chr10:9039505-9039506,chr11:69885340-69904163,chr13:106201310-106202663,chr13:106362586-106363445,chr13:106381019-106391206,chr13:106661981-106669165,chr13:106672502-106678408,chr13:106679285-106679286,chr13:106698922-106699522,chr13:106802922-106802923,chr13:106886079-106886080,chr2:236546975-236552316,chr5:169273152-169273153,chr5:169283209-169283210,…	CHD7,EFNB2,EYA1,FGF3,FOXI1,GATA3,GBX2
Mouse Phenotype	MP:0008346	increased gamma-delta T cell number	0.000103892	0.00652867	2.32444	2.55556	0.000577708	0.0092597	chr10:122610656-122667022,chr10:123107960-123107961,chr10:123493687-123493688,chr11:36607767-36607768,chr14:95325488-95325489,chr14:95334417-95337640,chr14:95358777-95358778,chr14:95364089-95364203,chr14:99057486-99083380,chr14:99428521-99442960,chr16:29011463-29011464,chr20:4352921-4352922,chr20:4676687-4682507,chr20:4697253-4697254,chr22:17587434-17587435,chr2:60026905-60028780,chr2:60471617-60…	BCL11A,BCL11B,DICER1,FGFR2,IL17F,IL17RA,IL7R,LAT,LCP2,PRNP,RAG1,RHOH
Mouse Phenotype	MP:0004623	thoracic vertebral fusion	0.000123747	0.00725797	2.15108	2.75215	0.00266741	0.0291721	chr11:12849184-12850819,chr11:13209301-13214027,chr11:13268385-13301544,chr11:13313040-13313041,chr11:13322579-13324142,chr11:13362814-13370535,chr11:78305655-78347235,chr11:79793836-79793837,chr11:79996466-80009650,chr11:80042684-80077636,chr11:89152718-89204436,chr14:53770266-53809193,chr14:54058326-54065665,chr14:54238996-54238997,chr14:54290387-54290388,chr14:54295817-54314670,chr20:47063882-…	ARNTL,BMP4,DMRT2,SULF1,SULF2,T,TENM4,TYR
Mouse Phenotype	MP:0004539	absent maxilla	0.000171357	0.00929321	2.02756	2.55556	0.00500914	0.047161	chr10:53523528-53524632,chr14:53770266-53809193,chr14:54058326-54065665,chr14:54238996-54238997,chr14:54290387-54290388,chr14:54295817-54314670,chr14:57168698-57170194,chr14:57461693-57462671,chr14:57551549-57586107,chr14:57620782-57620783,chr20:55475448-55484441,chr20:6538531-6547287,chr20:6668822-6668823,chr20:6859176-6859177,chr20:7490577-7497003,chr7:96535585-96553929,chr8:72198327-72198519,c…	BMP2,BMP4,BMP7,DKK1,DLX6,EYA1,GAS1,OTX2
Mouse Phenotype	MP:0001329	retina hyperplasia	0.000231136	0.0118073	2.13367	3.47841	0.000649303	0.0101204	chr12:99265589-99265590,chr12:99272416-99278681,chr12:99354631-99359348,chr14:57168698-57170194,chr14:57461693-57462671,chr14:57551549-57586107,chr14:57620782-57620783,chr1:218591622-218620747,chr1:218654506-218700528,chr1:218726939-218726940,chr1:219104225-219246873,chr21:41266857-41266858,chr21:41512160-41522669,chr21:41886395-41886396,chr21:42064087-42072128,chr21:42078726-42078727,chr21:42390…	APAF1,DSCAM,OTX1,OTX2,RYBP,SOX2,TGFB2
Mouse Phenotype	MP:0003127	abnormal clitoris morphology	0.000492036	0.0177897	2.13069	3.35418	0.00228394	0.0260205	chr12:114870369-114876475,chr12:115453936-115456088,chr12:115526943-115526944,chr12:115552498-115555807,chr13:106201310-106202663,chr13:106362586-106363445,chr13:106381019-106391206,chr13:106661981-106669165,chr13:106672502-106678408,chr13:106679285-106679286,chr13:106698922-106699522,chr13:106802922-106802923,chr13:106886079-106886080,chr15:51477562-51481922,chr2:49277950-49279644,chr2:49615587-…	CHD7,CYP19A1,EFNB2,FSHR,INHBA,TBX3
Mouse Phenotype	MP:0004465	degeneration of organ of Corti supporting cells	0.00110111	0.0294546	2.21177	3.44018	4.49381e-05	0.00115152	chr10:8178551-8178552,chr10:8191268-8191269,chr10:9039505-9039506,chr11:8103352-8105145,chr18:55530915-55542547,chr19:10320459-10320460,chr1:11607223-11615391,chr1:11629380-11629381,chr1:11694772-11694773,chr1:92691774-92915852,chr3:150630072-150630073,chr3:150754085-150755522,chr3:24875425-24875426,chr3:24957203-24957204,chr3:24972791-24975841,chr3:24992116-25004922,chr3:25017217-25017218,chr3:2…	ATP8B1,CLRN1,FBXO2,GATA3,GFI1,S1PR2,S1PR3,SLC4A7,THRB,TUB
Mouse Phenotype	MP:0008066	small endolymphatic duct	0.0012007	0.0308674	2.02934	2.84597	0.00387171	0.0386585	chr11:69885340-69904163,chr13:106201310-106202663,chr13:106362586-106363445,chr13:106381019-106391206,chr13:106661981-106669165,chr13:106672502-106678408,chr13:106679285-106679286,chr13:106698922-106699522,chr13:106802922-106802923,chr13:106886079-106886080,chr14:29101845-29116718,chr14:29822420-29837001,chr14:29853688-29853689,chr2:222692045-222694171,chr2:222801842-222813349,chr3:184494673-1844…	CHD7,EFNB2,EPHB3,EYA1,FGF3,FOXG1,PAX3
Mouse Phenotype	MP:0002978	absent otoliths	0.00166716	0.039055	2.08899	2.63073	0.00124628	0.0168684	chr10:31411297-31418397,chr10:31901583-31901584,chr17:916742-916743,chr17:951488-951747,chr1:164660036-164660037,chr1:164707088-164707353,chr22:23691069-23691070,chr3:10683389-10683390,chr3:10766042-10768889,chr3:10771532-10775548,chr3:10779702-10779703,chr5:169273152-169273153,chr5:169283209-169283210,chr5:169580632-169583668,chr6:106891288-106904636,chr6:155661392-155661393,chr6:155733556-15573…	ABR,ATG5,ATP2B2,ATP6V0A4,BCR,BLOC1S5,FOXI1,LMX1A,NOX3,ZEB1
Mouse Phenotype	MP:0006230	iris stroma hypoplasia	0.00197362	0.0432884	3.07385	3.72686	0.00272416	0.0294269	chr11:27262278-27262279,chr11:27265568-27274506,chr2:176900089-176906255,chr2:176918784-176918785,chr6:1848147-1862908,chr7:27249146-27251396,chr7:27256910-27256911,chr7:27263902-27267905,chr9:129096473-129169398,chr9:129339834-129340692	FOXC1,HOXA13,HOXD13,LGR4,LMX1B

## Sheet: Afroasiatic
Ontology	ID	Desc	BinomP	BinomFdrQ	RegionFoldEnrich	GeneFoldEnrich	HyperP	HyperFdrQ	Regions	Genes
GO Molecular Function	GO:0042805	actinin binding	7.02886e-07	0.000432041	2.51704	3.01118	0.000129565	0.0281079	chr10:32702455-32702536,chr10:32703211-32703212,chr10:33356138-33402293,chr10:69905299-69905415,chr12:2344959-2344960,chr12:2354869-2365904,chr12:2384004-2384005,chr12:2420606-2420607,chr12:2447413-2450465,chr12:2683331-2683332,chr12:2734449-2734450,chr12:2759708-2759709,chr12:2760969-2773855,chr12:2777767-2780816,chr20:40755240-40902882,chr20:40994683-41006696,chr20:41677661-41683123,chr20:41687…	CACNA1C,ITGB1,KCNN2,MAGI1,MYPN,PALLD,PDLIM5,PROM1,PTPRT,SYNPO2,TTN,XIRP2
GO Biological Process	GO:0055021	regulation of cardiac muscle tissue growth	4.83785e-10	4.20893e-07	2.333	4.05919	2.48646e-12	7.21073e-10	chr10:115617375-115660297,chr10:115690538-115690539,chr10:115760081-115760082,chr10:115780368-115780369,chr10:115848371-115850706,chr10:115894958-115894959,chr10:122833177-122848522,chr10:123261308-123267006,chr10:123588821-123619776,chr10:123662699-123662700,chr10:62591637-62591638,chr10:95333062-95337939,chr12:114805647-114805648,chr13:22351650-22351651,chr13:22420813-22425978,chr13:22805795-22…	ADRB1,CAV3,CCNB1,CDK1,CXADR,ERBB4,FGF2,FGF20,FGF9,FGFR2,FOXP1,GATA4,HDAC2,HEY2,MEF2A,NKX2-5,NOG,NRG1,RBP4,SAV1,TBX2,TBX20,TBX5,TGFBR2,WNT2
GO Biological Process	GO:0060043	regulation of cardiac muscle cell proliferation	8.1673e-09	4.26333e-06	2.28087	4.37833	1.23124e-12	4.14651e-10	chr10:122833177-122848522,chr10:123261308-123267006,chr10:123588821-123619776,chr10:123662699-123662700,chr10:62591637-62591638,chr10:95333062-95337939,chr12:114805647-114805648,chr13:22351650-22351651,chr13:22420813-22425978,chr13:22805795-22810857,chr13:22811939-22811940,chr13:23047609-23054199,chr13:23073614-23080330,chr13:23219116-23219117,chr13:23227413-23247228,chr14:51193115-51207153,chr15…	CCNB1,CDK1,CXADR,ERBB4,FGF2,FGF20,FGF9,FGFR2,FOXP1,GATA4,HDAC2,HEY2,MEF2A,NKX2-5,NOG,NRG1,RBP4,SAV1,TBX2,TBX20,TBX5,TGFBR2,WNT2
GO Biological Process	GO:0060420	regulation of heart growth	9.86091e-09	4.476e-06	2.10534	3.72634	8.59994e-12	2.1377e-09	chr10:115617375-115660297,chr10:115690538-115690539,chr10:115760081-115760082,chr10:115780368-115780369,chr10:115848371-115850706,chr10:115894958-115894959,chr10:122833177-122848522,chr10:123261308-123267006,chr10:123588821-123619776,chr10:123662699-123662700,chr10:62591637-62591638,chr10:95333062-95337939,chr12:114805647-114805648,chr12:89204841-89204842,chr13:22351650-22351651,chr13:22420813-22…	ADRB1,CAV3,CCNB1,CDK1,CXADR,DUSP6,ERBB4,FGF2,FGF20,FGF9,FGFR2,FOXP1,GATA4,HDAC2,HEY2,MEF2A,NKX2-5,NOG,NRG1,PROX1,RBP4,SAV1,TBX2,TBX20,TBX5,TGFBR2,WNT2
GO Biological Process	GO:0001659	temperature homeostasis	1.70318e-08	6.58563e-06	2.75673	2.64984	0.000608085	0.0140141	chr10:115617375-115660297,chr10:115690538-115690539,chr10:115760081-115760082,chr10:115780368-115780369,chr10:115848371-115850706,chr10:115894958-115894959,chr11:113318407-113345818,chr13:40778818-40778819,chr13:40804617-40824245,chr13:47439370-47484149,chr13:47823002-47823003,chr13:47826158-47829134,chr13:47831886-47844415,chr13:47933124-47971698,chr16:54023515-54023516,chr1:71380050-71391400,ch…	ACADL,ADRB1,ADRB2,ARRDC3,DRD1,DRD2,FOXO1,FTO,HTR2A,NOX3,PPARGC1A,PTGER3
GO Biological Process	GO:0050873	brown fat cell differentiation	7.89533e-08	2.57585e-05	2.96684	2.39222	0.00120915	0.0242294	chr10:115617375-115660297,chr10:115690538-115690539,chr10:115760081-115760082,chr10:115780368-115780369,chr10:115848371-115850706,chr10:115894958-115894959,chr10:133803155-133803156,chr10:133863115-133863116,chr10:133894420-133919457,chr16:77532343-77533321,chr19:33729394-33761733,chr1:186705403-186707884,chr1:186739430-186747612,chr1:192917018-192950868,chr1:209807971-209812759,chr1:3267141-3267…	ADRB1,ADRB2,ARL4A,BNIP3,CEBPA,CEBPB,ITGA6,LAMB3,NUDT7,PPARGC1A,PRDM16,PTGS2,RGS2
GO Biological Process	GO:0014065	phosphatidylinositol 3-kinase cascade	1.73519e-06	0.000258791	2.41885	2.76025	0.000664879	0.0152222	chr10:123766725-123766726,chr10:123770093-123772928,chr10:123884074-123887259,chr10:123893385-123893386,chr13:109229171-109242936,chr13:109467083-109467084,chr13:109932240-109932241,chr13:47439370-47484149,chr13:47823002-47823003,chr13:47826158-47829134,chr13:47831886-47844415,chr13:47933124-47971698,chr15:41867078-41879640,chr15:98840393-98849127,chr15:99489934-99489935,chr17:8853956-8857361,chr…	EDN1,HTR2A,HTR2B,IGF1R,IRS1,MYO16,NYAP2,PIK3R1,PIK3R5,PLEKHA1,TYRO3
GO Biological Process	GO:0042474	middle ear morphogenesis	3.24605e-06	0.00041838	2.38424	3.01118	0.000129565	0.00408658	chr14:61130257-61148081,chr14:95358069-95358070,chr14:95522833-95522834,chr14:95592607-95592608,chr17:54776854-54777585,chr17:71710268-71710269,chr17:71774647-71786175,chr17:71952228-71952679,chr17:72029179-72029180,chr1:170963684-170974911,chr2:118617515-118632862,chr2:118958874-118964933,chr2:179284642-179327873,chr2:19269997-19284763,chr2:19303274-19306072,chr2:19693077-19693078,chr2:45769970-…	EDN1,EYA1,EYA4,GSC,INSIG2,NOG,OSR1,PRKRA,PRRX1,RPL38,SIX1,SIX2
GO Biological Process	GO:0043550	regulation of lipid kinase activity	5.50177e-06	0.000586107	2.21285	2.12327	0.00223401	0.0392644	chr11:2365806-2368299,chr13:29174802-29174803,chr13:29197493-29198931,chr17:8853956-8857361,chr1:108517010-108522096,chr1:212337782-212339800,chr22:39589351-39589352,chr22:39589975-39599944,chr22:39690020-39708333,chr2:212431291-212431529,chr2:212442385-212452598,chr2:212491085-212492764,chr2:212891125-212893099,chr2:213695701-213695830,chr2:213897806-213922773,chr2:226676401-226687341,chr4:12377…	CD81,DAB2IP,ERBB4,FGF2,FLT1,IRS1,KIT,PDGFB,PIK3R1,PIK3R5,PPP2R5A,PTK2,TEK,VAV2,VAV3
GO Biological Process	GO:0010881	regulation of cardiac muscle contraction by regulation of the release of sequestered calcium ion	6.82265e-06	0.000647531	2.44361	2.76025	0.00207689	0.0375134	chr12:2344959-2344960,chr12:2354869-2365904,chr12:2384004-2384005,chr12:2420606-2420607,chr12:2447413-2450465,chr12:2683331-2683332,chr12:2734449-2734450,chr12:2759708-2759709,chr12:2760969-2773855,chr12:2777767-2780816,chr19:47115544-47136394,chr1:237271631-237271632,chr1:237795274-237795275,chr2:40112459-40112460,chr2:40126280-40126537,chr2:40140528-40150729,chr2:40161167-40251477,chr2:47384600…	ANK2,ASPH,CACNA1C,CALM2,CALM3,CAMK2D,PLN,RYR2,SLC8A1
GO Biological Process	GO:0060401	cytosolic calcium ion transport	1.01397e-05	0.000882152	2.04835	2.28899	0.000419342	0.0102528	chr11:113318407-113345818,chr11:69403277-69406625,chr11:69434378-69434379,chr12:2344959-2344960,chr12:2354869-2365904,chr12:2384004-2384005,chr12:2420606-2420607,chr12:2447413-2450465,chr12:2683331-2683332,chr12:2734449-2734450,chr12:2759708-2759709,chr12:2760969-2773855,chr12:2777767-2780816,chr13:47439370-47484149,chr13:47823002-47823003,chr13:47826158-47829134,chr13:47831886-47844415,chr13:479…	ADRA1A,CACNA1C,CTGF,DRD2,FGF2,HTR2A,HTR2B,JPH1,JPH2,PLCG2,PRKCE,PTPRC,RYR1,RYR2,SLC8A1,SLC8A3,TPCN2
GO Biological Process	GO:0023014	signal transduction by phosphorylation	5.3724e-05	0.0028471	2.01397	2.86248	7.40384e-05	0.00255947	chr14:62526169-62528399,chr15:41867078-41879640,chr1:210636710-210636711,chr1:210659965-210663726,chr1:211109837-211202976,chr1:211356300-211368851,chr1:218961781-219696755,chr2:147750174-147750175,chr2:158494099-158511013,chr2:158633880-158677499,chr2:158690562-158690563,chr2:169039838-169068203,chr2:169227644-169231678,chr2:169231904-169231905,chr2:169240943-169242620,chr2:169298876-169308231,c…	ACVR1,ACVR2A,BMPR1B,CNTLN,ERBB4,KCNH1,KCNH5,KCNH8,KDR,KIT,STK39,TGFB2,TGFBR2,TYRO3
GO Biological Process	GO:0060045	positive regulation of cardiac muscle cell proliferation	5.48325e-05	0.00289117	2.05541	3.86435	5.14262e-07	3.62763e-05	chr10:122833177-122848522,chr10:123261308-123267006,chr10:123588821-123619776,chr10:123662699-123662700,chr10:62591637-62591638,chr12:114805647-114805648,chr13:22351650-22351651,chr13:22420813-22425978,chr13:22805795-22810857,chr13:22811939-22811940,chr13:23047609-23054199,chr13:23073614-23080330,chr13:23219116-23219117,chr13:23227413-23247228,chr15:99888384-99892219,chr17:58804498-58814450,chr17…	CCNB1,CDK1,ERBB4,FGF2,FGF9,FGFR2,GATA4,HEY2,MEF2A,NRG1,TBX2,TBX20,TBX5,WNT2
GO Biological Process	GO:0003148	outflow tract septum morphogenesis	0.000126804	0.00513114	2.29386	3.22029	0.00214313	0.0383121	chr10:122833177-122848522,chr10:123261308-123267006,chr10:123588821-123619776,chr10:123662699-123662700,chr17:58804498-58814450,chr17:58823751-58823752,chr17:58827830-59031608,chr17:59105718-59239221,chr5:172699490-172699491,chr5:172719186-172719211,chr5:173468085-173527846,chr5:173642870-173642871,chr5:173646729-173648583,chr5:173762505-173762506,chr5:173855900-173855901,chr5:173911641-173919617…	FGFR2,ISL1,MSX2,NKX2-5,TBX2,TBX20,ZFPM2
GO Biological Process	GO:0060343	trabecula formation	0.000133359	0.00523409	2.43133	2.53023	0.00164956	0.0312549	chr10:95333062-95337939,chr16:55510458-55512157,chr1:231556394-231556395,chr1:231573267-231601099,chr3:8745492-8745493,chr5:127752260-127787964,chr5:127828717-127834441,chr5:172699490-172699491,chr5:172719186-172719211,chr5:173468085-173527846,chr5:173642870-173642871,chr5:173646729-173648583,chr5:173762505-173762506,chr5:173855900-173855901,chr5:173911641-173919617,chr5:174019317-174027190,chr5:…	CAV3,EGLN1,FBN2,HEY1,HEY2,MMP2,MSX2,NKX2-5,RBP4,SFRP1,TEK
GO Biological Process	GO:0072268	pattern specification involved in metanephros development	0.000215039	0.00712702	2.88633	5.5205	0.00107506	0.022225	chr2:19269997-19284763,chr2:19303274-19306072,chr2:19693077-19693078,chr5:1959730-1959731,chr5:2272469-2273335,chr5:2470840-2470841,chr5:2492067-2497642,chr5:3456187-3478318,chr5:3702206-3702207,chr5:3709186-3709187,chr5:3992146-4010135,chr5:4018763-4018764,chr5:4026282-4026283,chr5:4041896-4083894,chr5:72590572-72590573,chr5:72782530-72789266	FOXD1,IRX1,IRX2,OSR1
GO Biological Process	GO:0010744	positive regulation of macrophage derived foam cell differentiation	0.000233557	0.00754902	2.58451	3.3123	0.000361076	0.00917186	chr14:61745416-61780951,chr14:61796210-61800297,chr14:61802719-61802720,chr17:7924854-7924855,chr1:110460519-110460520,chr1:110461747-110461748,chr3:147711497-147753556,chr4:103286768-103315072,chr5:131447647-131452423,chr7:79863102-79877195,chr8:16129572-16129573,chr8:16766473-16767758,chr8:16787094-16790535,chr8:16836089-16836090,chr8:16842761-16842762,chr8:16843738-16843739,chr8:16845135-16845…	AGTR1,ALOX15B,CD36,CSF1,CSF2,LPL,MSR1,NFKB1,PRKCH
GO Biological Process	GO:2001259	positive regulation of cation channel activity	0.000268481	0.00817183	2.08124	3.15457	7.05145e-05	0.00245391	chr10:115617375-115660297,chr10:115690538-115690539,chr10:115760081-115760082,chr10:115780368-115780369,chr10:115848371-115850706,chr10:115894958-115894959,chr12:3853195-3853196,chr12:3932626-3942583,chr16:81481117-81481118,chr16:81554518-81554519,chr16:81754624-81758332,chr18:55767198-55768440,chr19:47115544-47136394,chr1:237271631-237271632,chr1:237795274-237795275,chr20:42705876-42705877,chr2:…	ADRB1,ANK2,ASPH,CALM2,CALM3,EFCAB4B,JPH2,NEDD4L,NKX2-5,PLCG2,RYR2,STIM2
GO Biological Process	GO:0007494	midgut development	0.000377881	0.0101156	2.17015	3.51305	0.00105836	0.0220545	chr13:78254287-78310954,chr13:78683233-78683234,chr13:78745504-78745505,chr15:58109234-58109235,chr16:86241216-86241217,chr16:86852217-86867395,chr16:87394385-87394386,chr1:57562655-57562656,chr1:57681838-57681839,chr1:58636390-58685010,chr1:58801505-58801506,chr2:211842368-211864272,chr2:212327989-212329457,chr2:212330864-212330865,chr3:55021221-55027171,chr3:55050764-55052874,chr3:55055090-5505…	ALDH1A2,CPS1,DAB1,EDNRB,FOXF1,FOXL1,WNT5A
GO Biological Process	GO:0060644	mammary gland epithelial cell differentiation	0.000417023	0.0107499	2.19512	3.10528	0.000692728	0.0157219	chr10:130675516-130677124,chr10:130851954-130854140,chr10:130855979-130855980,chr10:130856828-130890818,chr10:130928098-130928107,chr10:130975998-130982895,chr10:131008351-131018089,chr14:61796210-61800297,chr14:61802719-61802720,chr16:86241216-86241217,chr20:48818480-48824142,chr20:49035939-49038122,chr2:212431291-212431529,chr2:212442385-212452598,chr2:212491085-212492764,chr2:212891125-2128930…	CEBPB,ERBB4,FGF2,FOXF1,HIF1A,ID2,MGMT,PTCH1,ZNF703
GO Biological Process	GO:0021799	cerebral cortex radially oriented cell migration	0.000655238	0.0147111	2.08674	3.03628	0.000226089	0.00639668	chr11:111784922-111846715,chr1:206593899-206606078,chr1:206618798-206625695,chr1:206637394-206637395,chr1:232127353-232127354,chr1:232195859-232195860,chr1:232570570-232584905,chr1:53748285-53748286,chr1:57562655-57562656,chr1:57681838-57681839,chr1:58636390-58685010,chr1:58801505-58801506,chr2:104948650-104948651,chr2:104957360-104965726,chr2:105028090-105031236,chr2:219762661-219804573,chr6:108…	CDK5R2,DAB1,DAB2IP,DISC1,DIXDC1,GLI3,LRP8,NR2E1,POU3F2,POU3F3,SRGAP2
GO Biological Process	GO:0072079	nephron tubule formation	0.000800682	0.0167517	2.02378	3.15457	0.00121687	0.0243375	chr10:102396788-102405390,chr14:61130257-61148081,chr16:54023515-54023516,chr17:36131816-36131817,chr17:69247924-69292935,chr17:69602044-69602045,chr17:69661793-69661794,chr17:69723440-69738184,chr17:69798139-69803672,chr17:70065846-70080419,chr17:70152362-70153663,chr17:70165377-70165378,chr2:19269997-19284763,chr2:19303274-19306072,chr2:19693077-19693078,chr5:1959730-1959731,chr5:2272469-227333…	HNF1B,IRX1,IRX2,IRX3,OSR1,PAX2,SIX1,SOX9
Mouse Phenotype	MP:0006018	abnormal tympanic membrane morphology	4.34439e-10	1.14663e-06	3.89847	3.68033	0.00178734	0.0268542	chr14:61130257-61148081,chr14:95358069-95358070,chr14:95522833-95522834,chr14:95592607-95592608,chr2:48468164-48472067,chr2:48475050-48475051,chr2:48476661-48476662,chr2:48530980-48530981,chr3:167876958-167879556,chr3:167901118-167902901,chr3:167905994-167908902,chr3:169185398-169185399,chr3:169212871-169244930,chr3:169428820-169443551,chr3:169456008-169456398,chr6:133312221-133312222,chr6:133393…	EYA1,EYA4,FBXO11,GSC,MECOM,SIX1
Mouse Phenotype	MP:0011024	abnormal branching involved in lung morphogenesis	3.43658e-09	5.44217e-06	2.23433	3.01118	2.68236e-06	0.000156169	chr10:122833177-122848522,chr10:123261308-123267006,chr10:123588821-123619776,chr10:123662699-123662700,chr10:15667278-15669743,chr10:15692439-15712178,chr10:15854751-15854752,chr10:15865075-15887369,chr12:88516820-88617240,chr13:22351650-22351651,chr13:22420813-22425978,chr13:22805795-22810857,chr13:22811939-22811940,chr13:23047609-23054199,chr13:23073614-23080330,chr13:23219116-23219117,chr13:2…	BMPER,CELSR1,FGF9,FGFR2,FOXP1,FOXP2,ITGA6,ITGA8,LOX,MEOX2,NFIB,NPAS3,NR3C1,SHH,SPRY2,TCF21,TGFBR2,TMTC3
Mouse Phenotype	MP:0003930	abnormal tooth hard tissue morphology	9.80801e-08	5.54713e-05	2.34802	2.15434	0.00134546	0.0218755	chr11:119337503-119341145,chr17:66812026-66812027,chr18:21171979-21171980,chr18:21173666-21173667,chr18:21187773-21187774,chr18:21202802-21202803,chr18:21227843-21227844,chr18:21245479-21561500,chr18:21568995-21575244,chr18:21581708-21593963,chr18:21603129-21603130,chr18:21619930-21623416,chr18:21631243-21631244,chr18:21634044-21634045,chr18:21638508-21680969,chr18:21691634-21705645,chr19:3408664…	ANKH,ANTXR1,CSF1,DMP1,DSPP,FAM20A,FAM20C,LAMA3,MSX2,NFE2L2,NFIC,OSTM1,PTCH1,PVRL1,SHH,SP3
Mouse Phenotype	MP:0002650	abnormal ameloblast morphology	1.15179e-07	6.07992e-05	2.59862	2.50932	0.00288826	0.0375521	chr11:119337503-119341145,chr14:99603118-99603119,chr14:99603388-99604585,chr17:66812026-66812027,chr18:21171979-21171980,chr18:21173666-21173667,chr18:21187773-21187774,chr18:21202802-21202803,chr18:21227843-21227844,chr18:21245479-21561500,chr18:21568995-21575244,chr18:21581708-21593963,chr18:21603129-21603130,chr18:21619930-21623416,chr18:21631243-21631244,chr18:21634044-21634045,chr18:2163850…	BCL11B,FAM20A,LAMA3,MSX2,NFE2L2,PRRX1,PVRL1,PVRL3,SHH,SP3
Mouse Phenotype	MP:0009823	abnormal sphingomyelin level	1.51532e-06	0.000249965	5.93119	5.5205	0.00107506	0.0193023	chr14:77993032-78007247,chr14:87596097-87596098,chr14:87652123-87652124,chr14:87670177-87714040,chr18:21074921-21154024,chr18:21171979-21171980,chr18:21173666-21173667,chr18:21187773-21187774,chr18:21202802-21202803,chr18:21227843-21227844,chr4:108810770-108812775,chr4:108827122-108837809	GALC,NPC1,SGMS2,SPTLC2
Mouse Phenotype	MP:0008374	abnormal malleus manubrium morphology	1.69037e-06	0.000267687	3.59267	4.73186	0.000208177	0.00556874	chr14:95358069-95358070,chr14:95522833-95522834,chr14:95592607-95592608,chr1:170963684-170974911,chr2:158494099-158511013,chr2:158633880-158677499,chr2:158690562-158690563,chr4:174512872-174562083,chr4:174882168-174909925,chr5:173468085-173527846,chr5:173642870-173642871,chr5:173646729-173648583,chr5:173762505-173762506,chr5:173855900-173855901,chr5:173911641-173919617,chr5:174019317-174027190,ch…	ACVR1,GSC,HAND2,MSX2,MYC,PRRX1
Mouse Phenotype	MP:0009346	decreased trabecular bone thickness	3.77482e-06	0.000498151	2.24954	2.84389	1.40528e-05	0.000643179	chr11:46355071-46361906,chr15:101598581-101813339,chr15:48765032-48765033,chr15:98840393-98849127,chr15:99489934-99489935,chr16:78309478-78309479,chr16:78458749-78458750,chr16:78459533-78459534,chr17:59676853-59687378,chr17:69247924-69292935,chr17:69602044-69602045,chr17:69661793-69661794,chr17:69723440-69738184,chr17:69798139-69803672,chr17:70065846-70080419,chr17:70152362-70153663,chr17:7016537…	CEBPB,CHSY1,CREB3L1,CSF1,CTGF,FAM20C,FBN1,IGF1R,IL6ST,IRS1,NACA2,RASSF2,SMAD1,SOX9,THRB,TRPV5,WWOX
Mouse Phenotype	MP:0002982	abnormal primordial germ cell migration	7.26126e-06	0.000776955	2.61974	3.86435	0.000456419	0.0100666	chr10:45375295-45377066,chr12:88516820-88617240,chr12:89204841-89204842,chr3:55021221-55027171,chr3:55050764-55052874,chr3:55055090-55055091,chr3:55071761-55072187,chr3:55076373-55076374,chr3:55077946-55077947,chr3:55118684-55118685,chr3:55298272-55298273,chr3:55318708-55318709,chr3:55636744-55636745,chr3:55676176-55676177,chr4:55680854-55680855,chr4:55682618-55682619,chr4:55719071-55743825,chr6:…	CXCL12,FOXC1,KIT,KITLG,PRDM1,ROR2,WNT5A
Mouse Phenotype	MP:0005187	abnormal penis morphology	9.60402e-06	0.000987593	2.20935	2.54792	0.000944304	0.0176761	chr11:36480985-36481354,chr12:2344959-2344960,chr12:2354869-2365904,chr12:2384004-2384005,chr12:2420606-2420607,chr12:2447413-2450465,chr12:2683331-2683332,chr12:2734449-2734450,chr12:2759708-2759709,chr12:2760969-2773855,chr12:2777767-2780816,chr12:57856013-57870155,chr13:106382964-106382965,chr13:106574773-106574774,chr13:36058982-36058983,chr13:36370969-36370970,chr13:36399325-36399326,chr13:3…	EFNB2,FKBP4,GLI1,GNRH1,GNRHR,INHBA,LHCGR,MAB21L1,PTCH1,SERPINC1,TRAF6,UACA
Mouse Phenotype	MP:0004181	abnormal carotid artery morphology	1.13738e-05	0.00109826	2.07719	2.2082	0.00414802	0.0490943	chr13:40778818-40778819,chr13:40804617-40824245,chr14:33426937-33426938,chr14:33429444-33429445,chr14:34127345-34127346,chr14:34400098-34403985,chr14:34564400-34564404,chr14:61130257-61148081,chr15:58109234-58109235,chr16:14167013-14361285,chr4:41498411-41526503,chr4:41564570-41571923,chr4:41615689-41622136,chr4:41829032-41830065,chr4:41844573-41866578,chr5:173468085-173527846,chr5:173642870-1736…	ALDH1A2,EDN1,EGLN3,EYA1,FOXO1,GDNF,MKL2,MSX2,PHOX2B,PODXL,SEMA3C,SIX1
Mouse Phenotype	MP:0005664	decreased circulating noradrenaline level	1.52528e-05	0.00129862	2.81557	3.3123	0.00378372	0.0458798	chr10:32702455-32702536,chr10:32703211-32703212,chr10:33356138-33402293,chr14:33426937-33426938,chr14:33429444-33429445,chr14:34127345-34127346,chr14:34400098-34403985,chr14:34564400-34564404,chr19:35904300-35913931,chr2:101340613-101343018,chr2:46009534-46009535,chr5:142150941-142155434,chr5:142162632-142162633,chr5:142176720-142188068,chr5:142267978-142270301,chr5:142361357-142363177,chr5:14240…	EGLN3,EPAS1,GPR42,ITGB1,NPAS2,NR3C1
Mouse Phenotype	MP:0005641	increased mean corpuscular hemoglobin concentration	1.7439e-05	0.00143835	2.72017	2.50932	0.00288826	0.0375521	chr12:88516820-88617240,chr12:89204841-89204842,chr16:26339386-26403953,chr16:26406836-26459921,chr16:26474209-26502518,chr16:26506799-26509066,chr16:26511473-26519679,chr16:26744808-26744809,chr16:26955573-26955574,chr16:27041756-27041757,chr17:21286173-21286174,chr1:54331762-54343462,chr1:59066104-59066105,chr20:675647-681164,chr2:70511060-71170807,chr3:24251262-24251263,chr3:24256416-24256417,…	ADD2,ATP8A1,KCNJ12,KDM8,KIT,KITLG,MYSM1,NR1D2,SLC52A3,YIPF1
Mouse Phenotype	MP:0009735	abnormal prostate gland development	3.10356e-05	0.00180691	2.50723	3.82189	7.33111e-05	0.00233124	chr10:122833177-122848522,chr10:123261308-123267006,chr10:123588821-123619776,chr10:123662699-123662700,chr10:4684454-4684455,chr10:4689120-4707250,chr12:2344959-2344960,chr12:2354869-2365904,chr12:2384004-2384005,chr12:2420606-2420607,chr12:2447413-2450465,chr12:2683331-2683332,chr12:2734449-2734450,chr12:2759708-2759709,chr12:2760969-2773855,chr12:2777767-2780816,chr17:54776854-54777585,chr1:11…	ESR1,FGFR2,FKBP4,KLF6,NOG,RLN2,SFRP1,TP63,WDR77
Mouse Phenotype	MP:0001087	abnormal nodose ganglion morphology	3.57114e-05	0.00203426	2.4365	3.39723	0.000619887	0.0128826	chr10:114425841-114430206,chr10:117682887-117696805,chr10:118147664-118147665,chr10:118154758-118193020,chr11:27615811-27628607,chr11:71947821-71947822,chr15:87883082-87883083,chr15:88299391-88299392,chr15:88302088-88318987,chr15:88320633-88321056,chr15:88329100-88368084,chr15:88674575-88688654,chr15:88706935-88736975,chr15:88856183-88856184,chr15:88960341-88963298,chr4:41498411-41526503,chr4:415…	BDNF,GFRA1,NRG1,NTRK2,NTRK3,PHOX2A,PHOX2B,VTI1A
Mouse Phenotype	MP:0001093	small trigeminal ganglion	4.47978e-05	0.00239668	2.18208	3.06695	0.000395311	0.00902039	chr10:114425841-114430206,chr11:27615811-27628607,chr11:71947821-71947822,chr13:106382964-106382965,chr13:106574773-106574774,chr13:78683233-78683234,chr13:78745504-78745505,chr15:87883082-87883083,chr15:88299391-88299392,chr15:88302088-88318987,chr15:88320633-88321056,chr15:88329100-88368084,chr15:88674575-88688654,chr15:88706935-88736975,chr15:88856183-88856184,chr15:88960341-88963298,chr1:2106…	BDNF,EFNB2,HHAT,MECOM,NTRK2,NTRK3,PHOX2A,PHOX2B,POU4F1,VTI1A
Mouse Phenotype	MP:0001084	abnormal petrosal ganglion morphology	5.1159e-05	0.00266498	2.1666	3.24735	0.000209728	0.00557257	chr10:114425841-114430206,chr10:117682887-117696805,chr10:118147664-118147665,chr10:118154758-118193020,chr11:27615811-27628607,chr11:71947821-71947822,chr15:87883082-87883083,chr15:88299391-88299392,chr15:88302088-88318987,chr15:88320633-88321056,chr15:88329100-88368084,chr15:88674575-88688654,chr15:88706935-88736975,chr15:88856183-88856184,chr15:88960341-88963298,chr4:41498411-41526503,chr4:415…	BDNF,EYA1,GFRA1,ISL1,NRG1,NTRK2,NTRK3,PHOX2A,PHOX2B,VTI1A
Mouse Phenotype	MP:0002885	abnormal AMPA-mediated synaptic currents	7.60403e-05	0.00346027	2.02172	2.28435	0.00297247	0.0379002	chr11:105129172-105392974,chr11:105433467-105433468,chr11:105441482-105458559,chr11:105513700-105638142,chr11:22231413-22231414,chr11:22437286-22445120,chr11:22476022-22482295,chr11:89159426-89180269,chr14:79375345-79424377,chr14:79426488-79426489,chr14:79428775-79428776,chr14:79463842-79476264,chr1:224820178-224820448,chr21:46657439-46672416,chr2:52044844-52044845,chr2:52054283-52054284,chr2:520…	ADARB1,CNIH3,EXT1,GRIA1,GRIA2,GRIA4,KALRN,NEUROD6,NRXN1,NRXN3,SLC17A6,TYR
Mouse Phenotype	MP:0010587	conotruncal ridge hypoplasia	8.16259e-05	0.00365149	2.5161	3.51305	0.00105836	0.0191765	chr10:122833177-122848522,chr10:123261308-123267006,chr10:123588821-123619776,chr10:123662699-123662700,chr15:58109234-58109235,chr17:58804498-58814450,chr17:58823751-58823752,chr17:58827830-59031608,chr17:59105718-59239221,chr17:69247924-69292935,chr17:69602044-69602045,chr17:69661793-69661794,chr17:69723440-69738184,chr17:69798139-69803672,chr17:70065846-70080419,chr17:70152362-70153663,chr17:7…	ACVR1,ALDH1A2,FGFR2,GATA4,NKX2-5,SOX9,TBX2
Mouse Phenotype	MP:0000869	abnormal cerebellum posterior vermis morphology	0.000113526	0.00470627	2.6574	3.68033	0.00178734	0.0268542	chr15:26326756-26326757,chr18:21074921-21154024,chr18:21171979-21171980,chr18:21173666-21173667,chr18:21187773-21187774,chr18:21202802-21202803,chr18:21227843-21227844,chr18:45016161-45080245,chr1:165371196-165371197,chr2:118958874-118964933,chr5:173468085-173527846,chr5:173642870-173642871,chr5:173646729-173648583,chr5:173762505-173762506,chr5:173855900-173855901,chr5:173911641-173919617,chr5:17…	EN1,GABRB3,LMX1A,MSX2,NPC1,SMAD2
Mouse Phenotype	MP:0002321	hypoventilation	0.000118028	0.00481726	3.78345	5.5205	0.00107506	0.0193023	chr15:24102786-24102787,chr21:35703718-35704741,chr4:41498411-41526503,chr4:41564570-41571923,chr4:41615689-41622136,chr4:41829032-41830065,chr4:41844573-41866578,chr9:128649083-128655876,chr9:128739399-128746904,chr9:128754655-128785910,chr9:128935235-128935236,chr9:128936602-128942820	NDN,PBX3,PHOX2B,SLC5A3
Mouse Phenotype	MP:0004691	absent pubis	0.000149919	0.00565267	2.86755	5.5205	0.00107506	0.0193023	chr10:122833177-122848522,chr10:123261308-123267006,chr10:123588821-123619776,chr10:123662699-123662700,chr11:44360068-44360069,chr5:173468085-173527846,chr5:173642870-173642871,chr5:173646729-173648583,chr5:173762505-173762506,chr5:173855900-173855901,chr5:173911641-173919617,chr5:174019317-174027190,chr5:174274988-174274989,chr5:174349330-174349331,chr5:174375606-174381580,chr5:50352532-5040214…	ALX4,FGFR2,ISL1,MSX2
Mouse Phenotype	MP:0009247	meteorism	0.000299183	0.00928993	2.03838	2.50932	0.00288826	0.0375521	chr10:122833177-122848522,chr10:123261308-123267006,chr10:123588821-123619776,chr10:123662699-123662700,chr10:31998016-32032684,chr10:32066181-32066182,chr10:32082657-32082658,chr10:32086052-32086053,chr11:2615599-2622146,chr11:2641128-2642003,chr11:44360068-44360069,chr17:69247924-69292935,chr17:69602044-69602045,chr17:69661793-69661794,chr17:69723440-69738184,chr17:69798139-69803672,chr17:70065…	ALX4,BNC2,CDKN1C,DLX2,FGFR2,KIT,MEOX2,SMAD1,SOX9,ZEB1
Mouse Phenotype	MP:0006128	pulmonary valve stenosis	0.000313985	0.00959898	2.52222	2.97258	0.00392024	0.0471739	chr15:87883082-87883083,chr15:88299391-88299392,chr15:88302088-88318987,chr15:88320633-88321056,chr15:88329100-88368084,chr15:88674575-88688654,chr15:88706935-88736975,chr15:88856183-88856184,chr15:88960341-88963298,chr20:11193549-11193550,chr2:237450557-237453194,chr2:237472497-237472498,chr2:237611102-237611437,chr2:237951983-237977737,chr5:156952407-156957113,chr5:157044672-157106968,chr6:1257…	ACKR3,ADAM19,GATA4,HEY1,HEY2,JAG1,NTRK3
Mouse Phenotype	MP:0004358	bowed tibia	0.00045061	0.0121772	2.01374	2.76025	0.00117268	0.0199683	chr10:31998016-32032684,chr10:32066181-32066182,chr10:32082657-32082658,chr10:32086052-32086053,chr14:70654135-70654136,chr17:69247924-69292935,chr17:69602044-69602045,chr17:69661793-69661794,chr17:69723440-69738184,chr17:69798139-69803672,chr17:70065846-70080419,chr17:70152362-70153663,chr17:70165377-70165378,chr1:170963684-170974911,chr3:157386184-157415555,chr5:171024599-171024600,chr5:5539028…	CTGF,FGF18,GLI3,IL6ST,PRRX1,SHH,SHOX2,SMOC1,SOX9,ZEB1
Mouse Phenotype	MP:0009096	decreased endometrial gland number	0.000528671	0.013547	2.65383	3.22029	0.00214313	0.0302483	chr12:53757830-53834943,chr14:95358069-95358070,chr14:95522833-95522834,chr14:95592607-95592608,chr15:41867078-41879640,chr18:21074921-21154024,chr18:21171979-21171980,chr18:21173666-21173667,chr18:21187773-21187774,chr18:21202802-21202803,chr18:21227843-21227844,chr20:3771857-3771858,chr2:48924820-48924821,chr2:49024335-49067590,chr6:152090023-152095460,chr6:152700913-152701031	AMHR2,CENPB,DICER1,ESR1,LHCGR,NPC1,TYRO3
Mouse Phenotype	MP:0008965	increased basal metabolism	0.000529332	0.0135202	2.11898	2.61497	0.00331665	0.0413563	chr10:102396788-102405390,chr10:123588821-123619776,chr10:123662699-123662700,chr16:54023515-54023516,chr1:111255067-111261238,chr1:111271249-111271250,chr1:111295673-111295674,chr1:111302761-111302762,chr20:22007601-22109895,chr20:48818480-48824142,chr20:49035939-49038122,chr5:90531089-90558795,chr5:90680578-90745976,chr5:91083790-91108928,chr5:91110552-91114584,chr5:91116708-91116709,chr5:91155…	ARRDC3,ATE1,DLL1,FOXA2,FTO,GFRA2,HIF1AN,KCNA3,PTPN1
Mouse Phenotype	MP:0001085	small petrosal ganglion	0.00106666	0.0222845	2.12419	3.22029	0.00214313	0.0302483	chr10:114425841-114430206,chr10:117682887-117696805,chr10:118147664-118147665,chr10:118154758-118193020,chr11:27615811-27628607,chr11:71947821-71947822,chr15:87883082-87883083,chr15:88299391-88299392,chr15:88302088-88318987,chr15:88320633-88321056,chr15:88329100-88368084,chr15:88674575-88688654,chr15:88706935-88736975,chr15:88856183-88856184,chr15:88960341-88963298,chr8:31737228-31769663,chr8:317…	BDNF,GFRA1,NRG1,NTRK2,NTRK3,PHOX2A,VTI1A
Mouse Phenotype	MP:0009184	abnormal PP cell morphology	0.00110107	0.0227039	2.39383	3.94322	0.00294905	0.0380923	chr13:28441189-28447730,chr15:69846295-69858586,chr15:69866403-69895835,chr15:70417270-70418326,chr17:69247924-69292935,chr17:69602044-69602045,chr17:69661793-69661794,chr17:69723440-69738184,chr17:69798139-69803672,chr17:70065846-70080419,chr17:70152362-70153663,chr17:70165377-70165378,chr20:20150026-20163966,chr20:20286272-20312930,chr4:84779555-84782743,chr4:85357397-85360873,chr4:85453546-854…	INSM1,NKX6-1,PDX1,SOX9,TLE3
